# Supplementary material for: Expression dynamics and genome distribution of osmoprotectants in soybean: identifying important components to face abiotic stress
Source: BMC Bioinformatics. 2013 Jan 14;14(Suppl 1):S7. doi: 10.1186/1471-2105-14-S1-S7 (PMC3548699; doi:10.1186/1471-2105-14-S1-S7)
Supplement: Additional file 1 — Table S1. BLASTx (Identity % and e-value) results regarding nucleotide sequences involved in the biosynthesis pathway and corresponding best hit (cut-off e-10) in the Uniprot-SwissProt and Phytozome (v.8 Glycine max) databases, represented by the respective loci/transcripts in soybean (Glyma) as well as their annotation. [file 1471-2105-14-S1-S7-S1.xls]

## Sheet: Plan1
Ord.	Probe	UniprotSwissProt	Phytozome
			Trancript	Glyma Annotation	e-value
1.	OSMTL2634	sp|Q9ZPB7|AL7A1_MALDO	Glyma05g01770.1	aldehyde dehydrogenase 10A8	1e-28
2.	OSMTL2634	sp|Q9ZPB7|AL7A1_MALDO	Glyma06g19820.3	aldehyde dehydrogenase 10A8	4e-33
3.	OSMTL2634	sp|Q9ZPB7|AL7A1_MALDO	Glyma06g19820.2	aldehyde dehydrogenase 10A8	4e-33
4.	OSMTL2634	sp|Q9ZPB7|AL7A1_MALDO	Glyma06g19820.1	aldehyde dehydrogenase 10A8	4e-33
5.	OSMTL2670	sp|Q9ZPB7|AL7A1_MALDO	Glyma05g01770.1	aldehyde dehydrogenase 10A8	2e-17
6.	OSMTL2670	sp|Q9ZPB7|AL7A1_MALDO	Glyma06g19820.3	aldehyde dehydrogenase 10A8	5e-25
7.	OSMTL2670	sp|Q9ZPB7|AL7A1_MALDO	Glyma06g19820.2	aldehyde dehydrogenase 10A8	5e-25
8.	OSMTL2670	sp|Q9ZPB7|AL7A1_MALDO	Glyma06g19820.1	aldehyde dehydrogenase 10A8	5e-25
9.	OSMTL2635	sp|O74187|ALDH_AGABI	Glyma05g01770.1	aldehyde dehydrogenase 10A8	3e-24
10.	OSMTL2635	sp|O74187|ALDH_AGABI	Glyma06g19820.3	aldehyde dehydrogenase 10A8	9e-25
11.	OSMTL2635	sp|O74187|ALDH_AGABI	Glyma06g19820.2	aldehyde dehydrogenase 10A8	9e-25
12.	OSMTL2635	sp|O74187|ALDH_AGABI	Glyma06g19820.1	aldehyde dehydrogenase 10A8	9e-25
13.	OSMTL94	sp|Q38945|DPNPH_ARATH	Glyma08g09180.1	Inositol monophosphatase family protein	2e-34
14.	OSMTL94	sp|Q38945|DPNPH_ARATH	Glyma08g09180.1	Inositol monophosphatase family protein	2e-34
15.	OSMTL94	sp|Q38945|DPNPH_ARATH	Glyma05g26250.1	Inositol monophosphatase family protein	5e-34
16.	OSMTL94	sp|Q38945|DPNPH_ARATH	Glyma05g26250.1	Inositol monophosphatase family protein	5e-34
17.	OSMTL94	sp|Q38945|DPNPH_ARATH	Glyma05g26250.2	Inositol monophosphatase family protein	5e-34
18.	OSMTL94	sp|Q38945|DPNPH_ARATH	Glyma05g26250.2	Inositol monophosphatase family protein	5e-34
19.	OSMTL94	sp|Q38945|DPNPH_ARATH	Glyma15g07240.1	Inositol monophosphatase family protein	4e-15
20.	OSMTL94	sp|Q38945|DPNPH_ARATH	Glyma13g32080.1	Inositol monophosphatase family protein	2e-11
21.	OSMTL2621	sp|Q9S795|BADH1_ARATH	Glyma11g27100.1	aldehyde dehydrogenase 10A9	3e-17
22.	OSMTL2638	sp|Q9S795|BADH1_ARATH	Glyma11g27100.1	aldehyde dehydrogenase 10A9	4e-15
23.	OSMTL2610	sp|Q9S795|BADH1_ARATH	Glyma05g01770.1	aldehyde dehydrogenase 10A8	2e-125
24.	OSMTL2610	sp|Q9S795|BADH1_ARATH	Glyma17g10120.1	aldehyde dehydrogenase 10A8	6e-29
25.	OSMTL2610	sp|Q9S795|BADH1_ARATH	Glyma06g19820.3	aldehyde dehydrogenase 10A8	5e-119
26.	OSMTL2610	sp|Q9S795|BADH1_ARATH	Glyma06g19820.2	aldehyde dehydrogenase 10A8	5e-119
27.	OSMTL2610	sp|Q9S795|BADH1_ARATH	Glyma06g19820.1	aldehyde dehydrogenase 10A8	5e-119
28.	OSMTL2621	sp|Q9S795|BADH1_ARATH	Glyma05g01770.1	aldehyde dehydrogenase 10A8	1e-91
29.	OSMTL2621	sp|Q9S795|BADH1_ARATH	Glyma05g01770.1	aldehyde dehydrogenase 10A8	5e-18
30.	OSMTL2621	sp|Q9S795|BADH1_ARATH	Glyma17g10120.1	aldehyde dehydrogenase 10A8	3e-54
31.	OSMTL2621	sp|Q9S795|BADH1_ARATH	Glyma06g19820.3	aldehyde dehydrogenase 10A8	2e-99
32.	OSMTL2621	sp|Q9S795|BADH1_ARATH	Glyma06g19820.1	aldehyde dehydrogenase 10A8	2e-99
33.	OSMTL2621	sp|Q9S795|BADH1_ARATH	Glyma06g19820.2	aldehyde dehydrogenase 10A8	6e-88
34.	OSMTL2621	sp|Q9S795|BADH1_ARATH	Glyma06g19820.1	aldehyde dehydrogenase 10A8	9e-18
35.	OSMTL2638	sp|Q9S795|BADH1_ARATH	Glyma05g01770.1	aldehyde dehydrogenase 10A8	9e-47
36.	OSMTL2638	sp|Q9S795|BADH1_ARATH	Glyma17g10120.1	aldehyde dehydrogenase 10A8	1e-28
37.	OSMTL2638	sp|Q9S795|BADH1_ARATH	Glyma06g19820.3	aldehyde dehydrogenase 10A8	1e-55
38.	OSMTL2638	sp|Q9S795|BADH1_ARATH	Glyma06g19820.2	aldehyde dehydrogenase 10A8	1e-55
39.	OSMTL2638	sp|Q9S795|BADH1_ARATH	Glyma06g19820.1	aldehyde dehydrogenase 10A8	1e-55
40.	OSMTL2681	sp|Q9S795|BADH1_ARATH	Glyma05g01770.1	aldehyde dehydrogenase 10A8	5e-93
41.	OSMTL2681	sp|Q9S795|BADH1_ARATH	Glyma17g10120.1	aldehyde dehydrogenase 10A8	1e-19
42.	OSMTL2681	sp|Q9S795|BADH1_ARATH	Glyma06g19820.3	aldehyde dehydrogenase 10A8	5e-89
43.	OSMTL2681	sp|Q9S795|BADH1_ARATH	Glyma06g19820.2	aldehyde dehydrogenase 10A8	5e-89
44.	OSMTL2681	sp|Q9S795|BADH1_ARATH	Glyma06g19820.1	aldehyde dehydrogenase 10A8	5e-89
45.	OSMTL2691	sp|Q9S795|BADH1_ARATH	Glyma05g01770.1	aldehyde dehydrogenase 10A8	7e-27
46.	OSMTL2691	sp|Q9S795|BADH1_ARATH	Glyma17g10120.1	aldehyde dehydrogenase 10A8	2e-24
47.	OSMTL2691	sp|Q9S795|BADH1_ARATH	Glyma06g19820.3	aldehyde dehydrogenase 10A8	4e-27
48.	OSMTL2691	sp|Q9S795|BADH1_ARATH	Glyma06g19820.2	aldehyde dehydrogenase 10A8	4e-27
49.	OSMTL2691	sp|Q9S795|BADH1_ARATH	Glyma06g19820.1	aldehyde dehydrogenase 10A8	4e-27
50.	OSMTL2657	sp|Q9STS1|BADH2_ARATH	Glyma05g01770.1	aldehyde dehydrogenase 10A8	3e-48
51.	OSMTL2657	sp|Q9STS1|BADH2_ARATH	Glyma05g01770.1	aldehyde dehydrogenase 10A8	3e-48
52.	OSMTL2657	sp|Q9STS1|BADH2_ARATH	Glyma17g10120.1	aldehyde dehydrogenase 10A8	7e-27
53.	OSMTL2657	sp|Q9STS1|BADH2_ARATH	Glyma06g19820.1	aldehyde dehydrogenase 10A8	7e-54
54.	OSMTL2657	sp|Q9STS1|BADH2_ARATH	Glyma06g19820.3	aldehyde dehydrogenase 10A8	2e-36
55.	OSMTL2657	sp|Q9STS1|BADH2_ARATH	Glyma06g19820.2	aldehyde dehydrogenase 10A8	1e-18
56.	OSMTL2664	sp|Q9STS1|BADH2_ARATH	Glyma05g01770.1	aldehyde dehydrogenase 10A8	3e-30
57.	OSMTL2664	sp|Q9STS1|BADH2_ARATH	Glyma17g10120.1	aldehyde dehydrogenase 10A8	8e-15
58.	OSMTL2664	sp|Q9STS1|BADH2_ARATH	Glyma06g19820.1	aldehyde dehydrogenase 10A8	5e-30
59.	OSMTL2664	sp|Q9STS1|BADH2_ARATH	Glyma06g19820.3	aldehyde dehydrogenase 10A8	4e-16
60.	OSMTL262	sp|Q0WSF1|AL221_ARATH	Glyma05g01770.1	aldehyde dehydrogenase 10A8	7e-48
61.	OSMTL262	sp|Q0WSF1|AL221_ARATH	Glyma17g10120.1	aldehyde dehydrogenase 10A8	1e-13
62.	OSMTL262	sp|Q0WSF1|AL221_ARATH	Glyma06g19820.1	aldehyde dehydrogenase 10A8	1e-54
63.	OSMTL262	sp|Q0WSF1|AL221_ARATH	Glyma06g19820.3	aldehyde dehydrogenase 10A8	7e-53
64.	OSMTL262	sp|Q0WSF1|AL221_ARATH	Glyma06g19820.2	aldehyde dehydrogenase 10A8	1e-45
65.	OSMTL2646	sp|Q0WSF1|AL221_ARATH	Glyma06g19820.3	aldehyde dehydrogenase 10A8	1e-15
66.	OSMTL2646	sp|Q0WSF1|AL221_ARATH	Glyma06g19820.1	aldehyde dehydrogenase 10A8	1e-15
67.	OSMTL2646	sp|Q0WSF1|AL221_ARATH	Glyma06g19820.2	aldehyde dehydrogenase 10A8	5e-15
68.	OSMTL269	sp|Q0WSF1|AL221_ARATH	Glyma05g01770.1	aldehyde dehydrogenase 10A8	3e-22
69.	OSMTL269	sp|Q0WSF1|AL221_ARATH	Glyma06g19820.1	aldehyde dehydrogenase 10A8	1e-30
70.	OSMTL269	sp|Q0WSF1|AL221_ARATH	Glyma06g19820.3	aldehyde dehydrogenase 10A8	8e-29
71.	OSMTL269	sp|Q0WSF1|AL221_ARATH	Glyma06g19820.2	aldehyde dehydrogenase 10A8	1e-21
72.	OSMTL26100	sp|Q9SU63|AL2B4_ARATH	Glyma05g01770.1	aldehyde dehydrogenase 10A8	3e-20
73.	OSMTL26100	sp|Q9SU63|AL2B4_ARATH	Glyma05g01770.1	aldehyde dehydrogenase 10A8	3e-20
74.	OSMTL26100	sp|Q9SU63|AL2B4_ARATH	Glyma06g19820.1	aldehyde dehydrogenase 10A8	2e-22
75.	OSMTL26100	sp|Q9SU63|AL2B4_ARATH	Glyma06g19820.1	aldehyde dehydrogenase 10A8	2e-22
76.	OSMTL26100	sp|Q9SU63|AL2B4_ARATH	Glyma06g19820.3	aldehyde dehydrogenase 10A8	2e-22
77.	OSMTL26100	sp|Q9SU63|AL2B4_ARATH	Glyma06g19820.3	aldehyde dehydrogenase 10A8	2e-22
78.	OSMTL26100	sp|Q9SU63|AL2B4_ARATH	Glyma06g19820.2	aldehyde dehydrogenase 10A8	2e-22
79.	OSMTL26100	sp|Q9SU63|AL2B4_ARATH	Glyma06g19820.2	aldehyde dehydrogenase 10A8	2e-22
80.	OSMTL2617	sp|Q9SU63|AL2B4_ARATH	Glyma05g01770.1	aldehyde dehydrogenase 10A8	4e-12
81.	OSMTL2617	sp|Q9SU63|AL2B4_ARATH	Glyma05g01770.1	aldehyde dehydrogenase 10A8	4e-12
82.	OSMTL2617	sp|Q9SU63|AL2B4_ARATH	Glyma06g19820.1	aldehyde dehydrogenase 10A8	7e-13
83.	OSMTL2617	sp|Q9SU63|AL2B4_ARATH	Glyma06g19820.1	aldehyde dehydrogenase 10A8	7e-13
84.	OSMTL2617	sp|Q9SU63|AL2B4_ARATH	Glyma06g19820.3	aldehyde dehydrogenase 10A8	7e-13
85.	OSMTL2617	sp|Q9SU63|AL2B4_ARATH	Glyma06g19820.3	aldehyde dehydrogenase 10A8	7e-13
86.	OSMTL2617	sp|Q9SU63|AL2B4_ARATH	Glyma06g19820.2	aldehyde dehydrogenase 10A8	7e-13
87.	OSMTL2617	sp|Q9SU63|AL2B4_ARATH	Glyma06g19820.2	aldehyde dehydrogenase 10A8	7e-13
88.	OSMTL2629	sp|Q9SU63|AL2B4_ARATH	Glyma05g01770.1	aldehyde dehydrogenase 10A8	4e-63
89.	OSMTL2629	sp|Q9SU63|AL2B4_ARATH	Glyma06g19820.3	aldehyde dehydrogenase 10A8	2e-75
90.	OSMTL2629	sp|Q9SU63|AL2B4_ARATH	Glyma06g19820.1	aldehyde dehydrogenase 10A8	2e-75
91.	OSMTL2629	sp|Q9SU63|AL2B4_ARATH	Glyma06g19820.2	aldehyde dehydrogenase 10A8	3e-75
92.	OSMTL2665	sp|Q9SU63|AL2B4_ARATH	Glyma05g01770.1	aldehyde dehydrogenase 10A8	2e-11
93.	OSMTL2665	sp|Q9SU63|AL2B4_ARATH	Glyma06g19820.3	aldehyde dehydrogenase 10A8	4e-14
94.	OSMTL2665	sp|Q9SU63|AL2B4_ARATH	Glyma06g19820.2	aldehyde dehydrogenase 10A8	4e-14
95.	OSMTL2665	sp|Q9SU63|AL2B4_ARATH	Glyma06g19820.1	aldehyde dehydrogenase 10A8	4e-14
96.	OSMTL26101	sp|Q8S528|AL2B7_ARATH	Glyma05g01770.1	aldehyde dehydrogenase 10A8	3e-26
97.	OSMTL26101	sp|Q8S528|AL2B7_ARATH	Glyma06g19820.3	aldehyde dehydrogenase 10A8	3e-32
98.	OSMTL26101	sp|Q8S528|AL2B7_ARATH	Glyma06g19820.2	aldehyde dehydrogenase 10A8	3e-32
99.	OSMTL26101	sp|Q8S528|AL2B7_ARATH	Glyma06g19820.1	aldehyde dehydrogenase 10A8	3e-32
100.	OSMTL2615	sp|Q8S528|AL2B7_ARATH	Glyma05g01770.1	aldehyde dehydrogenase 10A8	2e-26
101.	OSMTL2615	sp|Q8S528|AL2B7_ARATH	Glyma17g10120.1	aldehyde dehydrogenase 10A8	8e-15
102.	OSMTL2615	sp|Q8S528|AL2B7_ARATH	Glyma06g19820.1	aldehyde dehydrogenase 10A8	2e-34
103.	OSMTL2615	sp|Q8S528|AL2B7_ARATH	Glyma06g19820.3	aldehyde dehydrogenase 10A8	2e-29
104.	OSMTL2615	sp|Q8S528|AL2B7_ARATH	Glyma06g19820.2	aldehyde dehydrogenase 10A8	4e-19
105.	OSMTL2616	sp|Q8S528|AL2B7_ARATH	Glyma05g01770.1	aldehyde dehydrogenase 10A8	2e-35
106.	OSMTL2616	sp|Q8S528|AL2B7_ARATH	Glyma17g10120.1	aldehyde dehydrogenase 10A8	7e-15
107.	OSMTL2616	sp|Q8S528|AL2B7_ARATH	Glyma06g19820.1	aldehyde dehydrogenase 10A8	3e-47
108.	OSMTL2616	sp|Q8S528|AL2B7_ARATH	Glyma06g19820.3	aldehyde dehydrogenase 10A8	1e-44
109.	OSMTL2616	sp|Q8S528|AL2B7_ARATH	Glyma06g19820.2	aldehyde dehydrogenase 10A8	2e-34
110.	OSMTL2618	sp|Q8S528|AL2B7_ARATH	Glyma05g01770.1	aldehyde dehydrogenase 10A8	1e-23
111.	OSMTL2618	sp|Q8S528|AL2B7_ARATH	Glyma17g10120.1	aldehyde dehydrogenase 10A8	6e-13
112.	OSMTL2618	sp|Q8S528|AL2B7_ARATH	Glyma06g19820.1	aldehyde dehydrogenase 10A8	3e-31
113.	OSMTL2618	sp|Q8S528|AL2B7_ARATH	Glyma06g19820.3	aldehyde dehydrogenase 10A8	3e-26
114.	OSMTL2618	sp|Q8S528|AL2B7_ARATH	Glyma06g19820.2	aldehyde dehydrogenase 10A8	6e-16
115.	OSMTL2619	sp|Q8S528|AL2B7_ARATH	Glyma05g01770.1	aldehyde dehydrogenase 10A8	5e-20
116.	OSMTL2619	sp|Q8S528|AL2B7_ARATH	Glyma17g10120.1	aldehyde dehydrogenase 10A8	5e-13
117.	OSMTL2619	sp|Q8S528|AL2B7_ARATH	Glyma06g19820.3	aldehyde dehydrogenase 10A8	8e-27
118.	OSMTL2619	sp|Q8S528|AL2B7_ARATH	Glyma06g19820.1	aldehyde dehydrogenase 10A8	8e-27
119.	OSMTL2619	sp|Q8S528|AL2B7_ARATH	Glyma06g19820.2	aldehyde dehydrogenase 10A8	2e-19
120.	OSMTL2620	sp|Q8S528|AL2B7_ARATH	Glyma05g01770.1	aldehyde dehydrogenase 10A8	2e-18
121.	OSMTL2620	sp|Q8S528|AL2B7_ARATH	Glyma06g19820.1	aldehyde dehydrogenase 10A8	2e-26
122.	OSMTL2620	sp|Q8S528|AL2B7_ARATH	Glyma06g19820.3	aldehyde dehydrogenase 10A8	2e-21
123.	OSMTL2620	sp|Q8S528|AL2B7_ARATH	Glyma06g19820.2	aldehyde dehydrogenase 10A8	4e-11
124.	OSMTL2626	sp|Q8S528|AL2B7_ARATH	Glyma05g01770.1	aldehyde dehydrogenase 10A8	1e-40
125.	OSMTL2626	sp|Q8S528|AL2B7_ARATH	Glyma06g19820.3	aldehyde dehydrogenase 10A8	7e-44
126.	OSMTL2626	sp|Q8S528|AL2B7_ARATH	Glyma06g19820.2	aldehyde dehydrogenase 10A8	7e-44
127.	OSMTL2626	sp|Q8S528|AL2B7_ARATH	Glyma06g19820.1	aldehyde dehydrogenase 10A8	7e-44
128.	OSMTL2627	sp|Q8S528|AL2B7_ARATH	Glyma05g01770.1	aldehyde dehydrogenase 10A8	9e-29
129.	OSMTL2627	sp|Q8S528|AL2B7_ARATH	Glyma06g19820.3	aldehyde dehydrogenase 10A8	3e-31
130.	OSMTL2627	sp|Q8S528|AL2B7_ARATH	Glyma06g19820.2	aldehyde dehydrogenase 10A8	3e-31
131.	OSMTL2627	sp|Q8S528|AL2B7_ARATH	Glyma06g19820.1	aldehyde dehydrogenase 10A8	3e-31
132.	OSMTL2630	sp|Q8S528|AL2B7_ARATH	Glyma05g01770.1	aldehyde dehydrogenase 10A8	3e-41
133.	OSMTL2630	sp|Q8S528|AL2B7_ARATH	Glyma17g10120.1	aldehyde dehydrogenase 10A8	3e-15
134.	OSMTL2630	sp|Q8S528|AL2B7_ARATH	Glyma06g19820.1	aldehyde dehydrogenase 10A8	1e-50
135.	OSMTL2630	sp|Q8S528|AL2B7_ARATH	Glyma06g19820.3	aldehyde dehydrogenase 10A8	2e-46
136.	OSMTL2630	sp|Q8S528|AL2B7_ARATH	Glyma06g19820.2	aldehyde dehydrogenase 10A8	6e-37
137.	OSMTL2631	sp|Q8S528|AL2B7_ARATH	Glyma05g01770.1	aldehyde dehydrogenase 10A8	2e-52
138.	OSMTL2631	sp|Q8S528|AL2B7_ARATH	Glyma06g19820.3	aldehyde dehydrogenase 10A8	1e-54
139.	OSMTL2631	sp|Q8S528|AL2B7_ARATH	Glyma06g19820.2	aldehyde dehydrogenase 10A8	1e-54
140.	OSMTL2631	sp|Q8S528|AL2B7_ARATH	Glyma06g19820.1	aldehyde dehydrogenase 10A8	1e-54
141.	OSMTL2641	sp|Q8S528|AL2B7_ARATH	Glyma05g01770.1	aldehyde dehydrogenase 10A8	3e-41
142.	OSMTL2641	sp|Q8S528|AL2B7_ARATH	Glyma06g19820.3	aldehyde dehydrogenase 10A8	3e-44
143.	OSMTL2641	sp|Q8S528|AL2B7_ARATH	Glyma06g19820.2	aldehyde dehydrogenase 10A8	3e-44
144.	OSMTL2641	sp|Q8S528|AL2B7_ARATH	Glyma06g19820.1	aldehyde dehydrogenase 10A8	3e-44
145.	OSMTL2642	sp|Q8S528|AL2B7_ARATH	Glyma05g01770.1	aldehyde dehydrogenase 10A8	1e-44
146.	OSMTL2642	sp|Q8S528|AL2B7_ARATH	Glyma06g19820.3	aldehyde dehydrogenase 10A8	2e-46
147.	OSMTL2642	sp|Q8S528|AL2B7_ARATH	Glyma06g19820.2	aldehyde dehydrogenase 10A8	2e-46
148.	OSMTL2642	sp|Q8S528|AL2B7_ARATH	Glyma06g19820.1	aldehyde dehydrogenase 10A8	2e-46
149.	OSMTL2651	sp|Q8S528|AL2B7_ARATH	Glyma05g01770.1	aldehyde dehydrogenase 10A8	1e-17
150.	OSMTL2651	sp|Q8S528|AL2B7_ARATH	Glyma06g19820.1	aldehyde dehydrogenase 10A8	1e-24
151.	OSMTL2651	sp|Q8S528|AL2B7_ARATH	Glyma06g19820.3	aldehyde dehydrogenase 10A8	1e-19
152.	OSMTL2660	sp|Q8S528|AL2B7_ARATH	Glyma05g01770.1	aldehyde dehydrogenase 10A8	5e-12
153.	OSMTL2660	sp|Q8S528|AL2B7_ARATH	Glyma06g19820.1	aldehyde dehydrogenase 10A8	1e-18
154.	OSMTL2660	sp|Q8S528|AL2B7_ARATH	Glyma06g19820.3	aldehyde dehydrogenase 10A8	1e-13
155.	OSMTL2661	sp|Q8S528|AL2B7_ARATH	Glyma05g01770.1	aldehyde dehydrogenase 10A8	2e-19
156.	OSMTL2661	sp|Q8S528|AL2B7_ARATH	Glyma06g19820.3	aldehyde dehydrogenase 10A8	3e-30
157.	OSMTL2661	sp|Q8S528|AL2B7_ARATH	Glyma06g19820.2	aldehyde dehydrogenase 10A8	3e-30
158.	OSMTL2661	sp|Q8S528|AL2B7_ARATH	Glyma06g19820.1	aldehyde dehydrogenase 10A8	3e-30
159.	OSMTL2672	sp|Q8S528|AL2B7_ARATH	Glyma05g01770.1	aldehyde dehydrogenase 10A8	2e-44
160.	OSMTL2672	sp|Q8S528|AL2B7_ARATH	Glyma06g19820.3	aldehyde dehydrogenase 10A8	9e-45
161.	OSMTL2672	sp|Q8S528|AL2B7_ARATH	Glyma06g19820.2	aldehyde dehydrogenase 10A8	9e-45
162.	OSMTL2672	sp|Q8S528|AL2B7_ARATH	Glyma06g19820.1	aldehyde dehydrogenase 10A8	9e-45
163.	OSMTL2679	sp|Q8S528|AL2B7_ARATH	Glyma05g01770.1	aldehyde dehydrogenase 10A8	1e-13
164.	OSMTL2679	sp|Q8S528|AL2B7_ARATH	Glyma06g19820.1	aldehyde dehydrogenase 10A8	3e-19
165.	OSMTL2679	sp|Q8S528|AL2B7_ARATH	Glyma06g19820.3	aldehyde dehydrogenase 10A8	6e-15
166.	OSMTL2685	sp|Q8S528|AL2B7_ARATH	Glyma05g01770.1	aldehyde dehydrogenase 10A8	7e-13
167.	OSMTL2685	sp|Q8S528|AL2B7_ARATH	Glyma06g19820.3	aldehyde dehydrogenase 10A8	1e-21
168.	OSMTL2685	sp|Q8S528|AL2B7_ARATH	Glyma06g19820.1	aldehyde dehydrogenase 10A8	1e-21
169.	OSMTL2685	sp|Q8S528|AL2B7_ARATH	Glyma06g19820.2	aldehyde dehydrogenase 10A8	6e-18
170.	OSMTL2688	sp|Q8S528|AL2B7_ARATH	Glyma05g01770.1	aldehyde dehydrogenase 10A8	8e-11
171.	OSMTL2690	sp|Q8S528|AL2B7_ARATH	Glyma05g01770.1	aldehyde dehydrogenase 10A8	1e-20
172.	OSMTL2690	sp|Q8S528|AL2B7_ARATH	Glyma17g10120.1	aldehyde dehydrogenase 10A8	3e-11
173.	OSMTL2690	sp|Q8S528|AL2B7_ARATH	Glyma06g19820.1	aldehyde dehydrogenase 10A8	6e-26
174.	OSMTL2690	sp|Q8S528|AL2B7_ARATH	Glyma06g19820.3	aldehyde dehydrogenase 10A8	3e-21
175.	OSMTL2690	sp|Q8S528|AL2B7_ARATH	Glyma06g19820.2	aldehyde dehydrogenase 10A8	2e-12
176.	OSMTL2692	sp|Q8S528|AL2B7_ARATH	Glyma05g01770.1	aldehyde dehydrogenase 10A8	6e-27
177.	OSMTL2692	sp|Q8S528|AL2B7_ARATH	Glyma17g10120.1	aldehyde dehydrogenase 10A8	6e-14
178.	OSMTL2692	sp|Q8S528|AL2B7_ARATH	Glyma06g19820.1	aldehyde dehydrogenase 10A8	2e-38
179.	OSMTL2692	sp|Q8S528|AL2B7_ARATH	Glyma06g19820.3	aldehyde dehydrogenase 10A8	9e-34
180.	OSMTL2692	sp|Q8S528|AL2B7_ARATH	Glyma06g19820.2	aldehyde dehydrogenase 10A8	3e-24
181.	OSMTL2693	sp|Q8S528|AL2B7_ARATH	Glyma05g01770.1	aldehyde dehydrogenase 10A8	4e-31
182.	OSMTL2693	sp|Q8S528|AL2B7_ARATH	Glyma17g10120.1	aldehyde dehydrogenase 10A8	8e-15
183.	OSMTL2693	sp|Q8S528|AL2B7_ARATH	Glyma06g19820.1	aldehyde dehydrogenase 10A8	7e-43
184.	OSMTL2693	sp|Q8S528|AL2B7_ARATH	Glyma06g19820.3	aldehyde dehydrogenase 10A8	7e-38
185.	OSMTL2693	sp|Q8S528|AL2B7_ARATH	Glyma06g19820.2	aldehyde dehydrogenase 10A8	1e-27
186.	OSMTL2696	sp|Q8S528|AL2B7_ARATH	Glyma06g19820.1	aldehyde dehydrogenase 10A8	1e-12
187.	OSMTL2696	sp|Q8S528|AL2B7_ARATH	Glyma06g19820.1	aldehyde dehydrogenase 10A8	1e-12
188.	OSMTL2696	sp|Q8S528|AL2B7_ARATH	Glyma06g19820.3	aldehyde dehydrogenase 10A8	1e-12
189.	OSMTL2696	sp|Q8S528|AL2B7_ARATH	Glyma06g19820.3	aldehyde dehydrogenase 10A8	1e-12
190.	OSMTL2696	sp|Q8S528|AL2B7_ARATH	Glyma06g19820.2	aldehyde dehydrogenase 10A8	1e-12
191.	OSMTL2696	sp|Q8S528|AL2B7_ARATH	Glyma06g19820.2	aldehyde dehydrogenase 10A8	1e-12
192.	OSMTL2697	sp|Q8S528|AL2B7_ARATH	Glyma05g01770.1	aldehyde dehydrogenase 10A8	2e-30
193.	OSMTL2697	sp|Q8S528|AL2B7_ARATH	Glyma06g19820.3	aldehyde dehydrogenase 10A8	4e-32
194.	OSMTL2697	sp|Q8S528|AL2B7_ARATH	Glyma06g19820.2	aldehyde dehydrogenase 10A8	4e-32
195.	OSMTL2697	sp|Q8S528|AL2B7_ARATH	Glyma06g19820.1	aldehyde dehydrogenase 10A8	4e-32
196.	OSMTL2625	sp|Q56YU0|AL2C4_ARATH	Glyma05g01770.1	aldehyde dehydrogenase 10A8	2e-13
197.	OSMTL2625	sp|Q56YU0|AL2C4_ARATH	Glyma06g19820.3	aldehyde dehydrogenase 10A8	6e-14
198.	OSMTL2625	sp|Q56YU0|AL2C4_ARATH	Glyma06g19820.2	aldehyde dehydrogenase 10A8	6e-14
199.	OSMTL2625	sp|Q56YU0|AL2C4_ARATH	Glyma06g19820.1	aldehyde dehydrogenase 10A8	6e-14
200.	OSMTL263	sp|Q56YU0|AL2C4_ARATH	Glyma05g01770.1	aldehyde dehydrogenase 10A8	9e-30
201.	OSMTL263	sp|Q56YU0|AL2C4_ARATH	Glyma17g10120.1	aldehyde dehydrogenase 10A8	1e-16
202.	OSMTL263	sp|Q56YU0|AL2C4_ARATH	Glyma06g19820.1	aldehyde dehydrogenase 10A8	3e-38
203.	OSMTL263	sp|Q56YU0|AL2C4_ARATH	Glyma06g19820.3	aldehyde dehydrogenase 10A8	6e-34
204.	OSMTL263	sp|Q56YU0|AL2C4_ARATH	Glyma06g19820.2	aldehyde dehydrogenase 10A8	2e-30
205.	OSMTL2633	sp|Q56YU0|AL2C4_ARATH	Glyma05g01770.1	aldehyde dehydrogenase 10A8	2e-22
206.	OSMTL2633	sp|Q56YU0|AL2C4_ARATH	Glyma17g10120.1	aldehyde dehydrogenase 10A8	6e-16
207.	OSMTL2633	sp|Q56YU0|AL2C4_ARATH	Glyma06g19820.1	aldehyde dehydrogenase 10A8	3e-31
208.	OSMTL2633	sp|Q56YU0|AL2C4_ARATH	Glyma06g19820.3	aldehyde dehydrogenase 10A8	4e-27
209.	OSMTL2633	sp|Q56YU0|AL2C4_ARATH	Glyma06g19820.2	aldehyde dehydrogenase 10A8	4e-16
210.	OSMTL2636	sp|Q56YU0|AL2C4_ARATH	Glyma05g01770.1	aldehyde dehydrogenase 10A8	3e-40
211.	OSMTL2636	sp|Q56YU0|AL2C4_ARATH	Glyma06g19820.3	aldehyde dehydrogenase 10A8	2e-39
212.	OSMTL2636	sp|Q56YU0|AL2C4_ARATH	Glyma06g19820.2	aldehyde dehydrogenase 10A8	2e-39
213.	OSMTL2636	sp|Q56YU0|AL2C4_ARATH	Glyma06g19820.1	aldehyde dehydrogenase 10A8	2e-39
214.	OSMTL2647	sp|Q56YU0|AL2C4_ARATH	Glyma05g01770.1	aldehyde dehydrogenase 10A8	4e-43
215.	OSMTL2647	sp|Q56YU0|AL2C4_ARATH	Glyma17g10120.1	aldehyde dehydrogenase 10A8	6e-14
216.	OSMTL2647	sp|Q56YU0|AL2C4_ARATH	Glyma06g19820.3	aldehyde dehydrogenase 10A8	3e-49
217.	OSMTL2647	sp|Q56YU0|AL2C4_ARATH	Glyma06g19820.2	aldehyde dehydrogenase 10A8	3e-49
218.	OSMTL2647	sp|Q56YU0|AL2C4_ARATH	Glyma06g19820.1	aldehyde dehydrogenase 10A8	3e-49
219.	OSMTL2666	sp|Q56YU0|AL2C4_ARATH	Glyma05g01770.1	aldehyde dehydrogenase 10A8	2e-30
220.	OSMTL2666	sp|Q56YU0|AL2C4_ARATH	Glyma17g10120.1	aldehyde dehydrogenase 10A8	1e-18
221.	OSMTL2666	sp|Q56YU0|AL2C4_ARATH	Glyma06g19820.1	aldehyde dehydrogenase 10A8	8e-39
222.	OSMTL2666	sp|Q56YU0|AL2C4_ARATH	Glyma06g19820.3	aldehyde dehydrogenase 10A8	2e-33
223.	OSMTL2666	sp|Q56YU0|AL2C4_ARATH	Glyma06g19820.2	aldehyde dehydrogenase 10A8	2e-22
224.	OSMTL2687	sp|Q56YU0|AL2C4_ARATH	Glyma05g01770.1	aldehyde dehydrogenase 10A8	3e-16
225.	OSMTL2687	sp|Q56YU0|AL2C4_ARATH	Glyma06g19820.3	aldehyde dehydrogenase 10A8	5e-15
226.	OSMTL2687	sp|Q56YU0|AL2C4_ARATH	Glyma06g19820.2	aldehyde dehydrogenase 10A8	5e-15
227.	OSMTL2687	sp|Q56YU0|AL2C4_ARATH	Glyma06g19820.1	aldehyde dehydrogenase 10A8	5e-15
228.	OSMTL2628	sp|Q70E96|AL3F1_ARATH	Glyma05g01770.1	aldehyde dehydrogenase 10A8	4e-22
229.	OSMTL2628	sp|Q70E96|AL3F1_ARATH	Glyma06g19820.1	aldehyde dehydrogenase 10A8	1e-27
230.	OSMTL2628	sp|Q70E96|AL3F1_ARATH	Glyma06g19820.3	aldehyde dehydrogenase 10A8	6e-27
231.	OSMTL2628	sp|Q70E96|AL3F1_ARATH	Glyma06g19820.2	aldehyde dehydrogenase 10A8	2e-22
232.	OSMTL2623	sp|Q70DU8|AL3H1_ARATH	Glyma05g01770.1	aldehyde dehydrogenase 10A8	7e-28
233.	OSMTL2623	sp|Q70DU8|AL3H1_ARATH	Glyma06g19820.3	aldehyde dehydrogenase 10A8	5e-29
234.	OSMTL2623	sp|Q70DU8|AL3H1_ARATH	Glyma06g19820.2	aldehyde dehydrogenase 10A8	5e-29
235.	OSMTL2623	sp|Q70DU8|AL3H1_ARATH	Glyma06g19820.1	aldehyde dehydrogenase 10A8	5e-29
236.	OSMTL2654	sp|Q70DU8|AL3H1_ARATH	Glyma05g01770.1	aldehyde dehydrogenase 10A8	1e-16
237.	OSMTL2654	sp|Q70DU8|AL3H1_ARATH	Glyma06g19820.3	aldehyde dehydrogenase 10A8	1e-15
238.	OSMTL2654	sp|Q70DU8|AL3H1_ARATH	Glyma06g19820.2	aldehyde dehydrogenase 10A8	1e-15
239.	OSMTL2654	sp|Q70DU8|AL3H1_ARATH	Glyma06g19820.1	aldehyde dehydrogenase 10A8	1e-15
240.	OSMTL2622	sp|Q8W033|AL3I1_ARATH	Glyma05g01770.1	aldehyde dehydrogenase 10A8	1e-14
241.	OSMTL2622	sp|Q8W033|AL3I1_ARATH	Glyma06g19820.3	aldehyde dehydrogenase 10A8	2e-13
242.	OSMTL2622	sp|Q8W033|AL3I1_ARATH	Glyma06g19820.2	aldehyde dehydrogenase 10A8	2e-13
243.	OSMTL2622	sp|Q8W033|AL3I1_ARATH	Glyma06g19820.1	aldehyde dehydrogenase 10A8	2e-13
244.	OSMTL2653	sp|Q8W033|AL3I1_ARATH	Glyma05g01770.1	aldehyde dehydrogenase 10A8	5e-17
245.	OSMTL2653	sp|Q8W033|AL3I1_ARATH	Glyma06g19820.3	aldehyde dehydrogenase 10A8	4e-15
246.	OSMTL2653	sp|Q8W033|AL3I1_ARATH	Glyma06g19820.2	aldehyde dehydrogenase 10A8	4e-15
247.	OSMTL2653	sp|Q8W033|AL3I1_ARATH	Glyma06g19820.1	aldehyde dehydrogenase 10A8	4e-15
248.	OSMTL2673	sp|Q8W033|AL3I1_ARATH	Glyma05g01770.1	aldehyde dehydrogenase 10A8	5e-13
249.	OSMTL2650	sp|B9F3B6|SSDH_ORYSJ	Glyma05g01770.1	aldehyde dehydrogenase 10A8	9e-17
250.	OSMTL2650	sp|B9F3B6|SSDH_ORYSJ	Glyma06g19820.3	aldehyde dehydrogenase 10A8	1e-17
251.	OSMTL2650	sp|B9F3B6|SSDH_ORYSJ	Glyma06g19820.2	aldehyde dehydrogenase 10A8	1e-17
252.	OSMTL2650	sp|B9F3B6|SSDH_ORYSJ	Glyma06g19820.1	aldehyde dehydrogenase 10A8	1e-17
253.	OSMTL2652	sp|B9F3B6|SSDH_ORYSJ	Glyma05g01770.1	aldehyde dehydrogenase 10A8	3e-31
254.	OSMTL2652	sp|B9F3B6|SSDH_ORYSJ	Glyma06g19820.3	aldehyde dehydrogenase 10A8	4e-31
255.	OSMTL2652	sp|B9F3B6|SSDH_ORYSJ	Glyma06g19820.2	aldehyde dehydrogenase 10A8	4e-31
256.	OSMTL2652	sp|B9F3B6|SSDH_ORYSJ	Glyma06g19820.1	aldehyde dehydrogenase 10A8	4e-31
257.	OSMTL2659	sp|B9F3B6|SSDH_ORYSJ	Glyma05g01770.1	aldehyde dehydrogenase 10A8	4e-13
258.	OSMTL2659	sp|B9F3B6|SSDH_ORYSJ	Glyma06g19820.3	aldehyde dehydrogenase 10A8	8e-15
259.	OSMTL2659	sp|B9F3B6|SSDH_ORYSJ	Glyma06g19820.2	aldehyde dehydrogenase 10A8	8e-15
260.	OSMTL2659	sp|B9F3B6|SSDH_ORYSJ	Glyma06g19820.1	aldehyde dehydrogenase 10A8	8e-15
261.	OSMTL2674	sp|B9F3B6|SSDH_ORYSJ	Glyma06g19820.1	aldehyde dehydrogenase 10A8	2e-11
262.	OSMTL2674	sp|B9F3B6|SSDH_ORYSJ	Glyma06g19820.1	aldehyde dehydrogenase 10A8	2e-11
263.	OSMTL2674	sp|B9F3B6|SSDH_ORYSJ	Glyma06g19820.3	aldehyde dehydrogenase 10A8	2e-11
264.	OSMTL2674	sp|B9F3B6|SSDH_ORYSJ	Glyma06g19820.3	aldehyde dehydrogenase 10A8	2e-11
265.	OSMTL2674	sp|B9F3B6|SSDH_ORYSJ	Glyma06g19820.2	aldehyde dehydrogenase 10A8	2e-11
266.	OSMTL2674	sp|B9F3B6|SSDH_ORYSJ	Glyma06g19820.2	aldehyde dehydrogenase 10A8	2e-11
267.	OSMTL2694	sp|B9F3B6|SSDH_ORYSJ	Glyma05g01770.1	aldehyde dehydrogenase 10A8	3e-18
268.	OSMTL2694	sp|B9F3B6|SSDH_ORYSJ	Glyma17g10120.1	aldehyde dehydrogenase 10A8	2e-11
269.	OSMTL2694	sp|B9F3B6|SSDH_ORYSJ	Glyma06g19820.1	aldehyde dehydrogenase 10A8	2e-25
270.	OSMTL2694	sp|B9F3B6|SSDH_ORYSJ	Glyma06g19820.3	aldehyde dehydrogenase 10A8	5e-23
271.	OSMTL2694	sp|B9F3B6|SSDH_ORYSJ	Glyma06g19820.2	aldehyde dehydrogenase 10A8	6e-15
272.	OSMTL2614	sp|Q0WM29|MMSA_ARATH	Glyma05g01770.1	aldehyde dehydrogenase 10A8	1e-19
273.	OSMTL2614	sp|Q0WM29|MMSA_ARATH	Glyma06g19820.3	aldehyde dehydrogenase 10A8	7e-30
274.	OSMTL2614	sp|Q0WM29|MMSA_ARATH	Glyma06g19820.1	aldehyde dehydrogenase 10A8	7e-30
275.	OSMTL2614	sp|Q0WM29|MMSA_ARATH	Glyma06g19820.2	aldehyde dehydrogenase 10A8	9e-28
276.	OSMTL2669	sp|Q0WM29|MMSA_ARATH	Glyma05g01770.1	aldehyde dehydrogenase 10A8	3e-13
277.	OSMTL2669	sp|Q0WM29|MMSA_ARATH	Glyma06g19820.3	aldehyde dehydrogenase 10A8	5e-17
278.	OSMTL2669	sp|Q0WM29|MMSA_ARATH	Glyma06g19820.2	aldehyde dehydrogenase 10A8	5e-17
279.	OSMTL2669	sp|Q0WM29|MMSA_ARATH	Glyma06g19820.1	aldehyde dehydrogenase 10A8	5e-17
280.	OSMTL2648	sp|Q9SYG7|AL7B4_ARATH	Glyma05g01770.1	aldehyde dehydrogenase 10A8	3e-13
281.	OSMTL2648	sp|Q9SYG7|AL7B4_ARATH	Glyma05g01770.1	aldehyde dehydrogenase 10A8	3e-13
282.	OSMTL2648	sp|Q9SYG7|AL7B4_ARATH	Glyma06g19820.3	aldehyde dehydrogenase 10A8	8e-14
283.	OSMTL2648	sp|Q9SYG7|AL7B4_ARATH	Glyma06g19820.2	aldehyde dehydrogenase 10A8	8e-14
284.	OSMTL2648	sp|Q9SYG7|AL7B4_ARATH	Glyma06g19820.1	aldehyde dehydrogenase 10A8	8e-14
285.	OSMTL2637	sp|P42041|ALDH_ALTAL	Glyma05g01770.1	aldehyde dehydrogenase 10A8	2e-30
286.	OSMTL2637	sp|P42041|ALDH_ALTAL	Glyma17g10120.1	aldehyde dehydrogenase 10A8	4e-16
287.	OSMTL2637	sp|P42041|ALDH_ALTAL	Glyma06g19820.3	aldehyde dehydrogenase 10A8	5e-40
288.	OSMTL2637	sp|P42041|ALDH_ALTAL	Glyma06g19820.1	aldehyde dehydrogenase 10A8	5e-40
289.	OSMTL2637	sp|P42041|ALDH_ALTAL	Glyma06g19820.2	aldehyde dehydrogenase 10A8	4e-29
290.	OSMTL2663	sp|P28237|BADH_BETVU	Glyma05g01770.1	aldehyde dehydrogenase 10A8	4e-12
291.	OSMTL2663	sp|P28237|BADH_BETVU	Glyma06g19820.3	aldehyde dehydrogenase 10A8	5e-12
292.	OSMTL2663	sp|P28237|BADH_BETVU	Glyma06g19820.2	aldehyde dehydrogenase 10A8	5e-12
293.	OSMTL2663	sp|P28237|BADH_BETVU	Glyma06g19820.1	aldehyde dehydrogenase 10A8	5e-12
294.	OSMTL2671	sp|Q40024|BADH_HORVU	Glyma05g01770.1	aldehyde dehydrogenase 10A8	2e-89
295.	OSMTL2671	sp|Q40024|BADH_HORVU	Glyma05g01770.1	aldehyde dehydrogenase 10A8	2e-89
296.	OSMTL2671	sp|Q40024|BADH_HORVU	Glyma17g10120.1	aldehyde dehydrogenase 10A8	2e-24
297.	OSMTL2671	sp|Q40024|BADH_HORVU	Glyma06g19820.1	aldehyde dehydrogenase 10A8	2e-97
298.	OSMTL2671	sp|Q40024|BADH_HORVU	Glyma06g19820.1	aldehyde dehydrogenase 10A8	2e-97
299.	OSMTL2671	sp|Q40024|BADH_HORVU	Glyma06g19820.3	aldehyde dehydrogenase 10A8	2e-97
300.	OSMTL2671	sp|Q40024|BADH_HORVU	Glyma06g19820.3	aldehyde dehydrogenase 10A8	2e-97
301.	OSMTL2671	sp|Q40024|BADH_HORVU	Glyma06g19820.2	aldehyde dehydrogenase 10A8	2e-97
302.	OSMTL2671	sp|Q40024|BADH_HORVU	Glyma06g19820.2	aldehyde dehydrogenase 10A8	2e-97
303.	OSMTL2676	sp|P28237|BADH_BETVU	Glyma05g01770.1	aldehyde dehydrogenase 10A8	1e-57
304.	OSMTL2676	sp|P28237|BADH_BETVU	Glyma06g19820.3	aldehyde dehydrogenase 10A8	2e-56
305.	OSMTL2676	sp|P28237|BADH_BETVU	Glyma06g19820.2	aldehyde dehydrogenase 10A8	2e-56
306.	OSMTL2676	sp|P28237|BADH_BETVU	Glyma06g19820.1	aldehyde dehydrogenase 10A8	2e-56
307.	OSMTL2658	sp|O04895|BADH_AMAHP	Glyma05g01770.1	aldehyde dehydrogenase 10A8	3e-58
308.	OSMTL2658	sp|O04895|BADH_AMAHP	Glyma05g01770.1	aldehyde dehydrogenase 10A8	3e-58
309.	OSMTL2658	sp|O04895|BADH_AMAHP	Glyma17g10120.1	aldehyde dehydrogenase 10A8	6e-16
310.	OSMTL2658	sp|O04895|BADH_AMAHP	Glyma17g10120.1	aldehyde dehydrogenase 10A8	6e-16
311.	OSMTL2658	sp|O04895|BADH_AMAHP	Glyma06g19820.1	aldehyde dehydrogenase 10A8	4e-58
312.	OSMTL2658	sp|O04895|BADH_AMAHP	Glyma06g19820.1	aldehyde dehydrogenase 10A8	4e-58
313.	OSMTL2658	sp|O04895|BADH_AMAHP	Glyma06g19820.3	aldehyde dehydrogenase 10A8	4e-58
314.	OSMTL2658	sp|O04895|BADH_AMAHP	Glyma06g19820.3	aldehyde dehydrogenase 10A8	4e-58
315.	OSMTL2658	sp|O04895|BADH_AMAHP	Glyma06g19820.2	aldehyde dehydrogenase 10A8	8e-58
316.	OSMTL2658	sp|O04895|BADH_AMAHP	Glyma06g19820.2	aldehyde dehydrogenase 10A8	8e-58
317.	OSMTL431	sp|O82054|COMT1_SACOF	Glyma19g31230.1	pyrroline-5- carboxylate (P5C) reductase	4e-93
318.	OSMTL431	sp|O82054|COMT1_SACOF	Glyma03g28480.1	pyrroline-5- carboxylate (P5C) reductase	3e-61
319.	OSMTL431	sp|O82054|COMT1_SACOF	Glyma03g28480.1	pyrroline-5- carboxylate (P5C) reductase	4e-12
320.	OSMTL432	sp|O82054|COMT1_SACOF	Glyma19g31230.1	pyrroline-5- carboxylate (P5C) reductase	1e-16
321.	OSMTL432	sp|O82054|COMT1_SACOF	Glyma03g28480.1	pyrroline-5- carboxylate (P5C) reductase	2e-15
322.	OSMTL434	sp|O82054|COMT1_SACOF	Glyma19g31230.1	pyrroline-5- carboxylate (P5C) reductase	1e-21
323.	OSMTL434	sp|O82054|COMT1_SACOF	Glyma03g28480.1	pyrroline-5- carboxylate (P5C) reductase	6e-12
324.	OSMTL268	sp|Q43272|GAPN_MAIZE	Glyma05g01770.1	aldehyde dehydrogenase 10A8	4e-49
325.	OSMTL268	sp|Q43272|GAPN_MAIZE	Glyma06g19820.1	aldehyde dehydrogenase 10A8	5e-57
326.	OSMTL268	sp|Q43272|GAPN_MAIZE	Glyma06g19820.3	aldehyde dehydrogenase 10A8	1e-56
327.	OSMTL268	sp|Q43272|GAPN_MAIZE	Glyma06g19820.2	aldehyde dehydrogenase 10A8	2e-52
328.	OSMTL61	sp|P54928|IMP3_SOLLC	Glyma04g01170.3	myo-inositol monophosphatase like 2	3e-18
329.	OSMTL61	sp|P54928|IMP3_SOLLC	Glyma04g01170.1	myo-inositol monophosphatase like 2	3e-18
330.	OSMTL61	sp|P54928|IMP3_SOLLC	Glyma06g01210.1	myo-inositol monophosphatase like 2	1e-17
331.	OSMTL61	sp|P54928|IMP3_SOLLC	Glyma06g25880.2	myo-inositol monophosphatase like 1	4e-29
332.	OSMTL61	sp|P54928|IMP3_SOLLC	Glyma06g25880.1	myo-inositol monophosphatase like 1	4e-36
333.	OSMTL61	sp|P54928|IMP3_SOLLC	Glyma09g01380.1	Inositol monophosphatase family protein	2e-105
334.	OSMTL61	sp|P54928|IMP3_SOLLC	Glyma15g12230.1	Inositol monophosphatase family protein	5e-105
335.	OSMTL61	sp|P54928|IMP3_SOLLC	Glyma15g12230.2	Inositol monophosphatase family protein	5e-97
336.	OSMTL61	sp|P54928|IMP3_SOLLC	Glyma07g39620.1	Inositol monophosphatase family protein	4e-106
337.	OSMTL61	sp|P54928|IMP3_SOLLC	Glyma07g39620.2	Inositol monophosphatase family protein	4e-92
338.	OSMTL62	sp|Q94F00|IMPL1_ARATH	Glyma06g25880.2	myo-inositol monophosphatase like 1	3e-29
339.	OSMTL62	sp|Q94F00|IMPL1_ARATH	Glyma06g25880.1	myo-inositol monophosphatase like 1	4e-58
340.	OSMTL63	sp|Q94F00|IMPL1_ARATH	Glyma06g25880.2	myo-inositol monophosphatase like 1	1e-25
341.	OSMTL63	sp|Q94F00|IMPL1_ARATH	Glyma06g25880.1	myo-inositol monophosphatase like 1	1e-25
342.	OSMTL64	sp|Q94F00|IMPL1_ARATH	Glyma06g25880.2	myo-inositol monophosphatase like 1	2e-64
343.	OSMTL64	sp|Q94F00|IMPL1_ARATH	Glyma06g25880.1	myo-inositol monophosphatase like 1	6e-67
344.	OSMTL65	sp|Q94F00|IMPL1_ARATH	Glyma06g25880.2	myo-inositol monophosphatase like 1	8e-55
345.	OSMTL65	sp|Q94F00|IMPL1_ARATH	Glyma06g25880.1	myo-inositol monophosphatase like 1	8e-55
346.	OSMTL64	sp|Q94F00|IMPL1_ARATH	Glyma09g01380.1	Inositol monophosphatase family protein	3e-11
347.	OSMTL64	sp|Q94F00|IMPL1_ARATH	Glyma15g12230.2	Inositol monophosphatase family protein	4e-11
348.	OSMTL64	sp|Q94F00|IMPL1_ARATH	Glyma15g12230.1	Inositol monophosphatase family protein	4e-11
349.	OSMTL64	sp|Q94F00|IMPL1_ARATH	Glyma07g39620.1	Inositol monophosphatase family protein	8e-14
350.	OSMTL65	sp|Q94F00|IMPL1_ARATH	Glyma15g12230.2	Inositol monophosphatase family protein	2e-13
351.	OSMTL65	sp|Q94F00|IMPL1_ARATH	Glyma15g12230.1	Inositol monophosphatase family protein	2e-13
352.	OSMTL65	sp|Q94F00|IMPL1_ARATH	Glyma09g01380.1	Inositol monophosphatase family protein	2e-13
353.	OSMTL65	sp|Q94F00|IMPL1_ARATH	Glyma07g39620.2	Inositol monophosphatase family protein	9e-14
354.	OSMTL65	sp|Q94F00|IMPL1_ARATH	Glyma07g39620.1	Inositol monophosphatase family protein	9e-14
355.	OSMTL365	sp|O64437|INO1_ORYSJ	Glyma05g31450.2	myo-inositol-1-phosphate synthase 3	3e-42
356.	OSMTL365	sp|O64437|INO1_ORYSJ	Glyma05g31450.2	myo-inositol-1-phosphate synthase 3	7e-21
357.	OSMTL365	sp|O64437|INO1_ORYSJ	Glyma08g14670.1	myo-inositol-1-phosphate synthase 3	2e-41
358.	OSMTL365	sp|O64437|INO1_ORYSJ	Glyma08g14670.2	myo-inositol-1-phosphate synthase 3	2e-41
359.	OSMTL365	sp|O64437|INO1_ORYSJ	Glyma08g14670.1	myo-inositol-1-phosphate synthase 3	7e-21
360.	OSMTL365	sp|O64437|INO1_ORYSJ	Glyma08g14670.2	myo-inositol-1-phosphate synthase 3	7e-21
361.	OSMTL365	sp|O64437|INO1_ORYSJ	Glyma18g02210.3	myo-inositol-1-phosphate synthase 3	2e-40
362.	OSMTL365	sp|O64437|INO1_ORYSJ	Glyma18g02210.2	myo-inositol-1-phosphate synthase 3	2e-40
363.	OSMTL365	sp|O64437|INO1_ORYSJ	Glyma18g02210.3	myo-inositol-1-phosphate synthase 3	3e-20
364.	OSMTL365	sp|O64437|INO1_ORYSJ	Glyma05g31450.4	myo-inositol-1-phosphate synthase 3	3e-42
365.	OSMTL365	sp|O64437|INO1_ORYSJ	Glyma05g31450.3	myo-inositol-1-phosphate synthase 3	3e-42
366.	OSMTL365	sp|O64437|INO1_ORYSJ	Glyma05g31450.1	myo-inositol-1-phosphate synthase 3	3e-42
367.	OSMTL365	sp|O64437|INO1_ORYSJ	Glyma05g31450.4	myo-inositol-1-phosphate synthase 3	7e-21
368.	OSMTL365	sp|O64437|INO1_ORYSJ	Glyma05g31450.3	myo-inositol-1-phosphate synthase 3	7e-21
369.	OSMTL365	sp|O64437|INO1_ORYSJ	Glyma05g31450.1	myo-inositol-1-phosphate synthase 3	7e-21
370.	OSMTL365	sp|O64437|INO1_ORYSJ	Glyma18g02210.4	myo-inositol-1-phosphate synthase 2	2e-40
371.	OSMTL365	sp|O64437|INO1_ORYSJ	Glyma18g02210.1	myo-inositol-1-phosphate synthase 2	2e-40
372.	OSMTL365	sp|O64437|INO1_ORYSJ	Glyma18g02210.4	myo-inositol-1-phosphate synthase 2	3e-20
373.	OSMTL365	sp|O64437|INO1_ORYSJ	Glyma18g02210.1	myo-inositol-1-phosphate synthase 2	3e-20
374.	OSMTL365	sp|O64437|INO1_ORYSJ	Glyma08g14670.3	myo-inositol-1-phosphate synthase 1	2e-41
375.	OSMTL365	sp|O64437|INO1_ORYSJ	Glyma08g14670.3	myo-inositol-1-phosphate synthase 1	7e-21
376.	OSMTL53	sp|O97477|INO1_DROME	Glyma05g31450.2	myo-inositol-1-phosphate synthase 3	2e-45
377.	OSMTL53	sp|O97477|INO1_DROME	Glyma08g14670.1	myo-inositol-1-phosphate synthase 3	2e-45
378.	OSMTL53	sp|O97477|INO1_DROME	Glyma08g14670.2	myo-inositol-1-phosphate synthase 3	2e-45
379.	OSMTL53	sp|O97477|INO1_DROME	Glyma18g02210.3	myo-inositol-1-phosphate synthase 3	8e-28
380.	OSMTL53	sp|O97477|INO1_DROME	Glyma05g31450.4	myo-inositol-1-phosphate synthase 3	2e-45
381.	OSMTL53	sp|O97477|INO1_DROME	Glyma05g31450.3	myo-inositol-1-phosphate synthase 3	2e-45
382.	OSMTL53	sp|O97477|INO1_DROME	Glyma05g31450.1	myo-inositol-1-phosphate synthase 3	2e-45
383.	OSMTL53	sp|O97477|INO1_DROME	Glyma18g02210.4	myo-inositol-1-phosphate synthase 2	1e-44
384.	OSMTL53	sp|O97477|INO1_DROME	Glyma18g02210.1	myo-inositol-1-phosphate synthase 2	1e-44
385.	OSMTL53	sp|O97477|INO1_DROME	Glyma08g14670.3	myo-inositol-1-phosphate synthase 1	2e-45
386.	OSMTL362	sp|P42802|INO1_CITPA	Glyma05g31450.2	myo-inositol-1-phosphate synthase 3	8e-37
387.	OSMTL362	sp|P42802|INO1_CITPA	Glyma05g31450.2	myo-inositol-1-phosphate synthase 3	4e-19
388.	OSMTL362	sp|P42802|INO1_CITPA	Glyma08g14670.1	myo-inositol-1-phosphate synthase 3	3e-38
389.	OSMTL362	sp|P42802|INO1_CITPA	Glyma08g14670.2	myo-inositol-1-phosphate synthase 3	3e-38
390.	OSMTL362	sp|P42802|INO1_CITPA	Glyma08g14670.1	myo-inositol-1-phosphate synthase 3	1e-18
391.	OSMTL362	sp|P42802|INO1_CITPA	Glyma08g14670.2	myo-inositol-1-phosphate synthase 3	1e-18
392.	OSMTL362	sp|P42802|INO1_CITPA	Glyma18g02210.3	myo-inositol-1-phosphate synthase 3	9e-41
393.	OSMTL362	sp|P42802|INO1_CITPA	Glyma18g02210.3	myo-inositol-1-phosphate synthase 3	9e-41
394.	OSMTL362	sp|P42802|INO1_CITPA	Glyma18g02210.2	myo-inositol-1-phosphate synthase 3	5e-18
395.	OSMTL362	sp|P42802|INO1_CITPA	Glyma18g02210.2	myo-inositol-1-phosphate synthase 3	5e-18
396.	OSMTL362	sp|P42802|INO1_CITPA	Glyma05g31450.4	myo-inositol-1-phosphate synthase 3	3e-38
397.	OSMTL362	sp|P42802|INO1_CITPA	Glyma05g31450.3	myo-inositol-1-phosphate synthase 3	3e-38
398.	OSMTL362	sp|P42802|INO1_CITPA	Glyma05g31450.1	myo-inositol-1-phosphate synthase 3	3e-38
399.	OSMTL362	sp|P42802|INO1_CITPA	Glyma05g31450.4	myo-inositol-1-phosphate synthase 3	4e-19
400.	OSMTL362	sp|P42802|INO1_CITPA	Glyma05g31450.3	myo-inositol-1-phosphate synthase 3	4e-19
401.	OSMTL362	sp|P42802|INO1_CITPA	Glyma05g31450.1	myo-inositol-1-phosphate synthase 3	4e-19
402.	OSMTL363	sp|Q9LW96|INO1_TOBAC	Glyma05g31450.2	myo-inositol-1-phosphate synthase 3	3e-49
403.	OSMTL363	sp|Q9LW96|INO1_TOBAC	Glyma08g14670.1	myo-inositol-1-phosphate synthase 3	1e-48
404.	OSMTL363	sp|Q9LW96|INO1_TOBAC	Glyma08g14670.2	myo-inositol-1-phosphate synthase 3	1e-48
405.	OSMTL363	sp|Q9LW96|INO1_TOBAC	Glyma18g02210.3	myo-inositol-1-phosphate synthase 3	2e-24
406.	OSMTL363	sp|Q9LW96|INO1_TOBAC	Glyma05g31450.4	myo-inositol-1-phosphate synthase 3	3e-49
407.	OSMTL363	sp|Q9LW96|INO1_TOBAC	Glyma05g31450.3	myo-inositol-1-phosphate synthase 3	3e-49
408.	OSMTL363	sp|Q9LW96|INO1_TOBAC	Glyma05g31450.1	myo-inositol-1-phosphate synthase 3	3e-49
409.	OSMTL364	sp|Q9FPK7|INO1_MAIZE	Glyma05g31450.2	myo-inositol-1-phosphate synthase 3	3e-94
410.	OSMTL364	sp|Q9FPK7|INO1_MAIZE	Glyma08g14670.1	myo-inositol-1-phosphate synthase 3	1e-94
411.	OSMTL364	sp|Q9FPK7|INO1_MAIZE	Glyma08g14670.2	myo-inositol-1-phosphate synthase 3	1e-94
412.	OSMTL364	sp|Q9FPK7|INO1_MAIZE	Glyma18g02210.3	myo-inositol-1-phosphate synthase 3	2e-56
413.	OSMTL364	sp|Q9FPK7|INO1_MAIZE	Glyma18g02210.2	myo-inositol-1-phosphate synthase 3	7e-28
414.	OSMTL364	sp|Q9FPK7|INO1_MAIZE	Glyma05g31450.4	myo-inositol-1-phosphate synthase 3	5e-95
415.	OSMTL364	sp|Q9FPK7|INO1_MAIZE	Glyma05g31450.1	myo-inositol-1-phosphate synthase 3	5e-95
416.	OSMTL364	sp|Q9FPK7|INO1_MAIZE	Glyma05g31450.3	myo-inositol-1-phosphate synthase 3	7e-95
417.	OSMTL366	sp|Q9FPK7|INO1_MAIZE	Glyma05g31450.2	myo-inositol-1-phosphate synthase 3	2e-77
418.	OSMTL366	sp|Q9FPK7|INO1_MAIZE	Glyma08g14670.2	myo-inositol-1-phosphate synthase 3	5e-109
419.	OSMTL366	sp|Q9FPK7|INO1_MAIZE	Glyma08g14670.1	myo-inositol-1-phosphate synthase 3	2e-89
420.	OSMTL366	sp|Q9FPK7|INO1_MAIZE	Glyma18g02210.3	myo-inositol-1-phosphate synthase 3	8e-36
421.	OSMTL366	sp|Q9FPK7|INO1_MAIZE	Glyma05g31450.4	myo-inositol-1-phosphate synthase 3	4e-110
422.	OSMTL366	sp|Q9FPK7|INO1_MAIZE	Glyma05g31450.1	myo-inositol-1-phosphate synthase 3	4e-110
423.	OSMTL366	sp|Q9FPK7|INO1_MAIZE	Glyma05g31450.3	myo-inositol-1-phosphate synthase 3	2e-90
424.	OSMTL366	sp|Q9FPK7|INO1_MAIZE	Glyma05g31450.3	myo-inositol-1-phosphate synthase 3	2e-90
425.	OSMTL51	sp|Q9FPK7|INO1_MAIZE	Glyma05g31450.2	myo-inositol-1-phosphate synthase 3	0
426.	OSMTL51	sp|Q9FPK7|INO1_MAIZE	Glyma08g14670.1	myo-inositol-1-phosphate synthase 3	0
427.	OSMTL51	sp|Q9FPK7|INO1_MAIZE	Glyma08g14670.2	myo-inositol-1-phosphate synthase 3	0
428.	OSMTL51	sp|Q9FPK7|INO1_MAIZE	Glyma18g02210.3	myo-inositol-1-phosphate synthase 3	0
429.	OSMTL51	sp|Q9FPK7|INO1_MAIZE	Glyma18g02210.2	myo-inositol-1-phosphate synthase 3	1e-162
430.	OSMTL51	sp|Q9FPK7|INO1_MAIZE	Glyma05g31450.1	myo-inositol-1-phosphate synthase 3	0
431.	OSMTL51	sp|Q9FPK7|INO1_MAIZE	Glyma05g31450.3	myo-inositol-1-phosphate synthase 3	0
432.	OSMTL51	sp|Q9FPK7|INO1_MAIZE	Glyma05g31450.3	myo-inositol-1-phosphate synthase 3	0
433.	OSMTL51	sp|Q9FPK7|INO1_MAIZE	Glyma05g31450.4	myo-inositol-1-phosphate synthase 3	0
434.	OSMTL52	sp|Q9FPK7|INO1_MAIZE	Glyma05g31450.2	myo-inositol-1-phosphate synthase 3	9e-52
435.	OSMTL52	sp|Q9FPK7|INO1_MAIZE	Glyma08g14670.1	myo-inositol-1-phosphate synthase 3	9e-60
436.	OSMTL52	sp|Q9FPK7|INO1_MAIZE	Glyma08g14670.2	myo-inositol-1-phosphate synthase 3	1e-59
437.	OSMTL52	sp|Q9FPK7|INO1_MAIZE	Glyma18g02210.3	myo-inositol-1-phosphate synthase 3	1e-14
438.	OSMTL52	sp|Q9FPK7|INO1_MAIZE	Glyma05g31450.4	myo-inositol-1-phosphate synthase 3	5e-60
439.	OSMTL52	sp|Q9FPK7|INO1_MAIZE	Glyma05g31450.1	myo-inositol-1-phosphate synthase 3	5e-60
440.	OSMTL52	sp|Q9FPK7|INO1_MAIZE	Glyma05g31450.3	myo-inositol-1-phosphate synthase 3	9e-60
441.	OSMTL54	sp|Q9FPK7|INO1_MAIZE	Glyma05g31450.2	myo-inositol-1-phosphate synthase 3	1e-63
442.	OSMTL54	sp|Q9FPK7|INO1_MAIZE	Glyma08g14670.1	myo-inositol-1-phosphate synthase 3	7e-65
443.	OSMTL54	sp|Q9FPK7|INO1_MAIZE	Glyma08g14670.2	myo-inositol-1-phosphate synthase 3	7e-65
444.	OSMTL54	sp|Q9FPK7|INO1_MAIZE	Glyma18g02210.3	myo-inositol-1-phosphate synthase 3	5e-62
445.	OSMTL54	sp|Q9FPK7|INO1_MAIZE	Glyma18g02210.2	myo-inositol-1-phosphate synthase 3	5e-62
446.	OSMTL54	sp|Q9FPK7|INO1_MAIZE	Glyma05g31450.3	myo-inositol-1-phosphate synthase 3	1e-63
447.	OSMTL54	sp|Q9FPK7|INO1_MAIZE	Glyma05g31450.1	myo-inositol-1-phosphate synthase 3	1e-63
448.	OSMTL55	sp|Q9FPK7|INO1_MAIZE	Glyma05g31450.2	myo-inositol-1-phosphate synthase 3	2e-66
449.	OSMTL55	sp|Q9FPK7|INO1_MAIZE	Glyma08g14670.1	myo-inositol-1-phosphate synthase 3	7e-67
450.	OSMTL55	sp|Q9FPK7|INO1_MAIZE	Glyma08g14670.2	myo-inositol-1-phosphate synthase 3	7e-67
451.	OSMTL55	sp|Q9FPK7|INO1_MAIZE	Glyma18g02210.3	myo-inositol-1-phosphate synthase 3	5e-65
452.	OSMTL55	sp|Q9FPK7|INO1_MAIZE	Glyma18g02210.2	myo-inositol-1-phosphate synthase 3	3e-58
453.	OSMTL55	sp|Q9FPK7|INO1_MAIZE	Glyma05g31450.4	myo-inositol-1-phosphate synthase 3	2e-66
454.	OSMTL55	sp|Q9FPK7|INO1_MAIZE	Glyma05g31450.3	myo-inositol-1-phosphate synthase 3	2e-66
455.	OSMTL55	sp|Q9FPK7|INO1_MAIZE	Glyma05g31450.1	myo-inositol-1-phosphate synthase 3	2e-66
456.	OSMTL56	sp|Q9FPK7|INO1_MAIZE	Glyma08g14670.2	myo-inositol-1-phosphate synthase 3	4e-25
457.	OSMTL56	sp|Q9FPK7|INO1_MAIZE	Glyma05g31450.4	myo-inositol-1-phosphate synthase 3	9e-26
458.	OSMTL56	sp|Q9FPK7|INO1_MAIZE	Glyma05g31450.1	myo-inositol-1-phosphate synthase 3	9e-26
459.	OSMTL58	sp|Q9FPK7|INO1_MAIZE	Glyma05g31450.2	myo-inositol-1-phosphate synthase 3	2e-75
460.	OSMTL58	sp|Q9FPK7|INO1_MAIZE	Glyma08g14670.1	myo-inositol-1-phosphate synthase 3	1e-75
461.	OSMTL58	sp|Q9FPK7|INO1_MAIZE	Glyma08g14670.2	myo-inositol-1-phosphate synthase 3	1e-75
462.	OSMTL58	sp|Q9FPK7|INO1_MAIZE	Glyma18g02210.3	myo-inositol-1-phosphate synthase 3	1e-75
463.	OSMTL58	sp|Q9FPK7|INO1_MAIZE	Glyma18g02210.2	myo-inositol-1-phosphate synthase 3	1e-75
464.	OSMTL58	sp|Q9FPK7|INO1_MAIZE	Glyma05g31450.3	myo-inositol-1-phosphate synthase 3	2e-75
465.	OSMTL58	sp|Q9FPK7|INO1_MAIZE	Glyma05g31450.1	myo-inositol-1-phosphate synthase 3	2e-75
466.	OSMTL58	sp|Q9FPK7|INO1_MAIZE	Glyma05g31450.4	myo-inositol-1-phosphate synthase 3	5e-12
467.	OSMTL362	sp|P42802|INO1_CITPA	Glyma18g02210.1	myo-inositol-1-phosphate synthase 2	6e-38
468.	OSMTL362	sp|P42802|INO1_CITPA	Glyma18g02210.4	myo-inositol-1-phosphate synthase 2	8e-37
469.	OSMTL362	sp|P42802|INO1_CITPA	Glyma18g02210.1	myo-inositol-1-phosphate synthase 2	1e-18
470.	OSMTL362	sp|P42802|INO1_CITPA	Glyma18g02210.4	myo-inositol-1-phosphate synthase 2	1e-18
471.	OSMTL363	sp|Q9LW96|INO1_TOBAC	Glyma18g02210.4	myo-inositol-1-phosphate synthase 2	3e-49
472.	OSMTL363	sp|Q9LW96|INO1_TOBAC	Glyma18g02210.1	myo-inositol-1-phosphate synthase 2	3e-49
473.	OSMTL364	sp|Q9FPK7|INO1_MAIZE	Glyma18g02210.1	myo-inositol-1-phosphate synthase 2	3e-94
474.	OSMTL364	sp|Q9FPK7|INO1_MAIZE	Glyma18g02210.4	myo-inositol-1-phosphate synthase 2	1e-93
475.	OSMTL366	sp|Q9FPK7|INO1_MAIZE	Glyma18g02210.1	myo-inositol-1-phosphate synthase 2	7e-111
476.	OSMTL366	sp|Q9FPK7|INO1_MAIZE	Glyma18g02210.4	myo-inositol-1-phosphate synthase 2	6e-78
477.	OSMTL51	sp|Q9FPK7|INO1_MAIZE	Glyma18g02210.1	myo-inositol-1-phosphate synthase 2	0
478.	OSMTL51	sp|Q9FPK7|INO1_MAIZE	Glyma18g02210.4	myo-inositol-1-phosphate synthase 2	0
479.	OSMTL52	sp|Q9FPK7|INO1_MAIZE	Glyma18g02210.1	myo-inositol-1-phosphate synthase 2	2e-60
480.	OSMTL52	sp|Q9FPK7|INO1_MAIZE	Glyma18g02210.4	myo-inositol-1-phosphate synthase 2	1e-52
481.	OSMTL54	sp|Q9FPK7|INO1_MAIZE	Glyma18g02210.4	myo-inositol-1-phosphate synthase 2	5e-62
482.	OSMTL54	sp|Q9FPK7|INO1_MAIZE	Glyma18g02210.1	myo-inositol-1-phosphate synthase 2	5e-62
483.	OSMTL55	sp|Q9FPK7|INO1_MAIZE	Glyma18g02210.4	myo-inositol-1-phosphate synthase 2	5e-65
484.	OSMTL55	sp|Q9FPK7|INO1_MAIZE	Glyma18g02210.1	myo-inositol-1-phosphate synthase 2	5e-65
485.	OSMTL56	sp|Q9FPK7|INO1_MAIZE	Glyma18g02210.1	myo-inositol-1-phosphate synthase 2	4e-26
486.	OSMTL58	sp|Q9FPK7|INO1_MAIZE	Glyma18g02210.4	myo-inositol-1-phosphate synthase 2	1e-75
487.	OSMTL58	sp|Q9FPK7|INO1_MAIZE	Glyma18g02210.1	myo-inositol-1-phosphate synthase 2	1e-75
488.	OSMTL362	sp|P42802|INO1_CITPA	Glyma08g14670.3	myo-inositol-1-phosphate synthase 1	3e-38
489.	OSMTL362	sp|P42802|INO1_CITPA	Glyma08g14670.3	myo-inositol-1-phosphate synthase 1	1e-18
490.	OSMTL363	sp|Q9LW96|INO1_TOBAC	Glyma08g14670.3	myo-inositol-1-phosphate synthase 1	1e-48
491.	OSMTL364	sp|Q9FPK7|INO1_MAIZE	Glyma08g14670.3	myo-inositol-1-phosphate synthase 1	1e-94
492.	OSMTL366	sp|Q9FPK7|INO1_MAIZE	Glyma08g14670.3	myo-inositol-1-phosphate synthase 1	5e-109
493.	OSMTL51	sp|Q9FPK7|INO1_MAIZE	Glyma08g14670.3	myo-inositol-1-phosphate synthase 1	0
494.	OSMTL52	sp|Q9FPK7|INO1_MAIZE	Glyma08g14670.3	myo-inositol-1-phosphate synthase 1	1e-59
495.	OSMTL54	sp|Q9FPK7|INO1_MAIZE	Glyma08g14670.3	myo-inositol-1-phosphate synthase 1	2e-24
496.	OSMTL55	sp|Q9FPK7|INO1_MAIZE	Glyma08g14670.3	myo-inositol-1-phosphate synthase 1	7e-67
497.	OSMTL56	sp|Q9FPK7|INO1_MAIZE	Glyma08g14670.3	myo-inositol-1-phosphate synthase 1	4e-25
498.	OSMTL58	sp|Q9FPK7|INO1_MAIZE	Glyma08g14670.3	myo-inositol-1-phosphate synthase 1	3e-35
499.	OSMTL331	sp|Q2QWT4|DPNP_ORYSJ	Glyma08g09180.1	Inositol monophosphatase family protein	3e-114
500.	OSMTL331	sp|Q2QWT4|DPNP_ORYSJ	Glyma05g26250.1	Inositol monophosphatase family protein	5e-111
501.	OSMTL331	sp|Q2QWT4|DPNP_ORYSJ	Glyma05g26250.2	Inositol monophosphatase family protein	6e-109
502.	OSMTL331	sp|Q2QWT4|DPNP_ORYSJ	Glyma15g07240.1	Inositol monophosphatase family protein	1e-25
503.	OSMTL331	sp|Q2QWT4|DPNP_ORYSJ	Glyma13g32080.1	Inositol monophosphatase family protein	8e-19
504.	OSMTL332	sp|Q2QWT4|DPNP_ORYSJ	Glyma08g09180.1	Inositol monophosphatase family protein	4e-47
505.	OSMTL332	sp|Q2QWT4|DPNP_ORYSJ	Glyma05g26250.1	Inositol monophosphatase family protein	2e-44
506.	OSMTL332	sp|Q2QWT4|DPNP_ORYSJ	Glyma05g26250.2	Inositol monophosphatase family protein	2e-42
507.	OSMTL332	sp|Q2QWT4|DPNP_ORYSJ	Glyma15g07240.1	Inositol monophosphatase family protein	2e-16
508.	OSMTL332	sp|Q2QWT4|DPNP_ORYSJ	Glyma13g32080.1	Inositol monophosphatase family protein	1e-15
509.	OSMTL333	sp|Q2QWT4|DPNP_ORYSJ	Glyma08g09180.1	Inositol monophosphatase family protein	3e-27
510.	OSMTL333	sp|Q2QWT4|DPNP_ORYSJ	Glyma05g26250.2	Inositol monophosphatase family protein	1e-25
511.	OSMTL333	sp|Q2QWT4|DPNP_ORYSJ	Glyma05g26250.1	Inositol monophosphatase family protein	1e-25
512.	OSMTL334	sp|Q2QWT4|DPNP_ORYSJ	Glyma08g09180.1	Inositol monophosphatase family protein	1e-38
513.	OSMTL334	sp|Q2QWT4|DPNP_ORYSJ	Glyma05g26250.1	Inositol monophosphatase family protein	1e-36
514.	OSMTL334	sp|Q2QWT4|DPNP_ORYSJ	Glyma05g26250.2	Inositol monophosphatase family protein	1e-34
515.	OSMTL334	sp|Q2QWT4|DPNP_ORYSJ	Glyma15g07240.1	Inositol monophosphatase family protein	9e-12
516.	OSMTL334	sp|Q2QWT4|DPNP_ORYSJ	Glyma13g32080.1	Inositol monophosphatase family protein	6e-11
517.	OSMTL335	sp|Q2QWT4|DPNP_ORYSJ	Glyma05g26250.2	Inositol monophosphatase family protein	7e-18
518.	OSMTL335	sp|Q2QWT4|DPNP_ORYSJ	Glyma05g26250.1	Inositol monophosphatase family protein	7e-18
519.	OSMTL335	sp|Q2QWT4|DPNP_ORYSJ	Glyma08g09180.1	Inositol monophosphatase family protein	1e-16
520.	OSMTL1912	sp|O04015|P5CS_ACTDE	Glyma18g40770.1	delta 1-pyrroline-5-carboxylate synthase 2	3e-72
521.	OSMTL1912	sp|O04015|P5CS_ACTDE	Glyma18g40770.1	delta 1-pyrroline-5-carboxylate synthase 2	3e-72
522.	OSMTL1912	sp|O04015|P5CS_ACTDE	Glyma18g03830.1	delta 1-pyrroline-5-carboxylate synthase 2	7e-76
523.	OSMTL1912	sp|O04015|P5CS_ACTDE	Glyma18g03830.1	delta 1-pyrroline-5-carboxylate synthase 2	7e-76
524.	OSMTL1912	sp|O04015|P5CS_ACTDE	Glyma01g24530.1	delta 1-pyrroline-5-carboxylate synthase 2	6e-72
525.	OSMTL1912	sp|O04015|P5CS_ACTDE	Glyma01g24530.1	delta 1-pyrroline-5-carboxylate synthase 2	6e-72
526.	OSMTL1912	sp|O04015|P5CS_ACTDE	Glyma03g12240.1	delta 1-pyrroline-5-carboxylate synthase 2	2e-71
527.	OSMTL1912	sp|O04015|P5CS_ACTDE	Glyma03g12240.1	delta 1-pyrroline-5-carboxylate synthase 2	2e-71
528.	OSMTL1912	sp|O04015|P5CS_ACTDE	Glyma07g16510.1	delta 1-pyrroline-5-carboxylate synthase 2	3e-28
529.	OSMTL1912	sp|O04015|P5CS_ACTDE	Glyma07g16510.1	delta 1-pyrroline-5-carboxylate synthase 2	3e-28
530.	OSMTL1912	sp|O04015|P5CS_ACTDE	Glyma02g41850.1	delta 1-pyrroline-5-carboxylate synthase 2	2e-76
531.	OSMTL1912	sp|O04015|P5CS_ACTDE	Glyma02g41850.1	delta 1-pyrroline-5-carboxylate synthase 2	2e-76
532.	OSMTL1912	sp|O04015|P5CS_ACTDE	Glyma14g07120.1	delta 1-pyrroline-5-carboxylate synthase 2	4e-76
533.	OSMTL1912	sp|O04015|P5CS_ACTDE	Glyma14g07120.1	delta 1-pyrroline-5-carboxylate synthase 2	4e-76
534.	OSMTL191	sp|O04226|P5CS_ORYSJ	Glyma18g40770.1	delta 1-pyrroline-5-carboxylate synthase 2	5e-78
535.	OSMTL191	sp|O04226|P5CS_ORYSJ	Glyma18g03830.1	delta 1-pyrroline-5-carboxylate synthase 2	8e-82
536.	OSMTL191	sp|O04226|P5CS_ORYSJ	Glyma01g24530.1	delta 1-pyrroline-5-carboxylate synthase 2	5e-78
537.	OSMTL191	sp|O04226|P5CS_ORYSJ	Glyma03g12240.1	delta 1-pyrroline-5-carboxylate synthase 2	7e-78
538.	OSMTL191	sp|O04226|P5CS_ORYSJ	Glyma07g16510.1	delta 1-pyrroline-5-carboxylate synthase 2	3e-40
539.	OSMTL191	sp|O04226|P5CS_ORYSJ	Glyma14g07120.1	delta 1-pyrroline-5-carboxylate synthase 2	5e-84
540.	OSMTL191	sp|O04226|P5CS_ORYSJ	Glyma02g41850.1	delta 1-pyrroline-5-carboxylate synthase 2	1e-82
541.	OSMTL1910	sp|O04226|P5CS_ORYSJ	Glyma18g40770.1	delta 1-pyrroline-5-carboxylate synthase 2	9e-48
542.	OSMTL1910	sp|O04226|P5CS_ORYSJ	Glyma01g24530.1	delta 1-pyrroline-5-carboxylate synthase 2	1e-61
543.	OSMTL1910	sp|O04226|P5CS_ORYSJ	Glyma03g12240.1	delta 1-pyrroline-5-carboxylate synthase 2	1e-59
544.	OSMTL1910	sp|O04226|P5CS_ORYSJ	Glyma18g03830.1	delta 1-pyrroline-5-carboxylate synthase 2	3e-55
545.	OSMTL1910	sp|O04226|P5CS_ORYSJ	Glyma07g16510.1	delta 1-pyrroline-5-carboxylate synthase 2	2e-62
546.	OSMTL1910	sp|O04226|P5CS_ORYSJ	Glyma02g41850.1	delta 1-pyrroline-5-carboxylate synthase 2	3e-61
547.	OSMTL1910	sp|O04226|P5CS_ORYSJ	Glyma14g07120.1	delta 1-pyrroline-5-carboxylate synthase 2	5e-61
548.	OSMTL1913	sp|O04226|P5CS_ORYSJ	Glyma18g40770.1	delta 1-pyrroline-5-carboxylate synthase 2	3e-43
549.	OSMTL1913	sp|O04226|P5CS_ORYSJ	Glyma01g24530.1	delta 1-pyrroline-5-carboxylate synthase 2	1e-58
550.	OSMTL1913	sp|O04226|P5CS_ORYSJ	Glyma18g03830.1	delta 1-pyrroline-5-carboxylate synthase 2	8e-57
551.	OSMTL1913	sp|O04226|P5CS_ORYSJ	Glyma03g12240.1	delta 1-pyrroline-5-carboxylate synthase 2	2e-56
552.	OSMTL1913	sp|O04226|P5CS_ORYSJ	Glyma07g16510.1	delta 1-pyrroline-5-carboxylate synthase 2	3e-58
553.	OSMTL1913	sp|O04226|P5CS_ORYSJ	Glyma02g41850.1	delta 1-pyrroline-5-carboxylate synthase 2	3e-62
554.	OSMTL1913	sp|O04226|P5CS_ORYSJ	Glyma14g07120.1	delta 1-pyrroline-5-carboxylate synthase 2	1e-60
555.	OSMTL1915	sp|O04226|P5CS_ORYSJ	Glyma18g40770.1	delta 1-pyrroline-5-carboxylate synthase 2	2e-41
556.	OSMTL1915	sp|O04226|P5CS_ORYSJ	Glyma18g03830.1	delta 1-pyrroline-5-carboxylate synthase 2	1e-47
557.	OSMTL1915	sp|O04226|P5CS_ORYSJ	Glyma01g24530.1	delta 1-pyrroline-5-carboxylate synthase 2	3e-42
558.	OSMTL1915	sp|O04226|P5CS_ORYSJ	Glyma03g12240.1	delta 1-pyrroline-5-carboxylate synthase 2	3e-42
559.	OSMTL1915	sp|O04226|P5CS_ORYSJ	Glyma14g07120.1	delta 1-pyrroline-5-carboxylate synthase 2	9e-48
560.	OSMTL1915	sp|O04226|P5CS_ORYSJ	Glyma02g41850.1	delta 1-pyrroline-5-carboxylate synthase 2	3e-47
561.	OSMTL192	sp|O04226|P5CS_ORYSJ	Glyma18g40770.1	delta 1-pyrroline-5-carboxylate synthase 2	4e-38
562.	OSMTL192	sp|O04226|P5CS_ORYSJ	Glyma01g24530.1	delta 1-pyrroline-5-carboxylate synthase 2	3e-51
563.	OSMTL192	sp|O04226|P5CS_ORYSJ	Glyma03g12240.1	delta 1-pyrroline-5-carboxylate synthase 2	3e-49
564.	OSMTL192	sp|O04226|P5CS_ORYSJ	Glyma18g03830.1	delta 1-pyrroline-5-carboxylate synthase 2	9e-47
565.	OSMTL192	sp|O04226|P5CS_ORYSJ	Glyma07g16510.1	delta 1-pyrroline-5-carboxylate synthase 2	6e-53
566.	OSMTL192	sp|O04226|P5CS_ORYSJ	Glyma14g07120.1	delta 1-pyrroline-5-carboxylate synthase 2	2e-52
567.	OSMTL192	sp|O04226|P5CS_ORYSJ	Glyma02g41850.1	delta 1-pyrroline-5-carboxylate synthase 2	4e-52
568.	OSMTL193	sp|O04226|P5CS_ORYSJ	Glyma18g40770.1	delta 1-pyrroline-5-carboxylate synthase 2	2e-13
569.	OSMTL193	sp|O04226|P5CS_ORYSJ	Glyma18g03830.1	delta 1-pyrroline-5-carboxylate synthase 2	2e-12
570.	OSMTL193	sp|O04226|P5CS_ORYSJ	Glyma03g12240.1	delta 1-pyrroline-5-carboxylate synthase 2	8e-12
571.	OSMTL193	sp|O04226|P5CS_ORYSJ	Glyma01g24530.1	delta 1-pyrroline-5-carboxylate synthase 2	8e-12
572.	OSMTL193	sp|O04226|P5CS_ORYSJ	Glyma07g16510.1	delta 1-pyrroline-5-carboxylate synthase 2	1e-13
573.	OSMTL193	sp|O04226|P5CS_ORYSJ	Glyma14g07120.1	delta 1-pyrroline-5-carboxylate synthase 2	2e-13
574.	OSMTL193	sp|O04226|P5CS_ORYSJ	Glyma02g41850.1	delta 1-pyrroline-5-carboxylate synthase 2	2e-13
575.	OSMTL194	sp|O04226|P5CS_ORYSJ	Glyma18g40770.1	delta 1-pyrroline-5-carboxylate synthase 2	7e-48
576.	OSMTL194	sp|O04226|P5CS_ORYSJ	Glyma03g12240.1	delta 1-pyrroline-5-carboxylate synthase 2	2e-51
577.	OSMTL194	sp|O04226|P5CS_ORYSJ	Glyma18g03830.1	delta 1-pyrroline-5-carboxylate synthase 2	8e-47
578.	OSMTL194	sp|O04226|P5CS_ORYSJ	Glyma01g24530.1	delta 1-pyrroline-5-carboxylate synthase 2	5e-27
579.	OSMTL194	sp|O04226|P5CS_ORYSJ	Glyma07g16510.1	delta 1-pyrroline-5-carboxylate synthase 2	4e-48
580.	OSMTL194	sp|O04226|P5CS_ORYSJ	Glyma14g07120.1	delta 1-pyrroline-5-carboxylate synthase 2	3e-53
581.	OSMTL194	sp|O04226|P5CS_ORYSJ	Glyma02g41850.1	delta 1-pyrroline-5-carboxylate synthase 2	2e-51
582.	OSMTL195	sp|O04226|P5CS_ORYSJ	Glyma18g40770.1	delta 1-pyrroline-5-carboxylate synthase 2	1e-74
583.	OSMTL195	sp|O04226|P5CS_ORYSJ	Glyma01g24530.1	delta 1-pyrroline-5-carboxylate synthase 2	3e-90
584.	OSMTL195	sp|O04226|P5CS_ORYSJ	Glyma03g12240.1	delta 1-pyrroline-5-carboxylate synthase 2	3e-88
585.	OSMTL195	sp|O04226|P5CS_ORYSJ	Glyma18g03830.1	delta 1-pyrroline-5-carboxylate synthase 2	1e-86
586.	OSMTL195	sp|O04226|P5CS_ORYSJ	Glyma07g16510.1	delta 1-pyrroline-5-carboxylate synthase 2	4e-90
587.	OSMTL195	sp|O04226|P5CS_ORYSJ	Glyma02g41850.1	delta 1-pyrroline-5-carboxylate synthase 2	6e-91
588.	OSMTL195	sp|O04226|P5CS_ORYSJ	Glyma14g07120.1	delta 1-pyrroline-5-carboxylate synthase 2	1e-89
589.	OSMTL196	sp|O04226|P5CS_ORYSJ	Glyma18g40770.1	delta 1-pyrroline-5-carboxylate synthase 2	1e-74
590.	OSMTL196	sp|O04226|P5CS_ORYSJ	Glyma01g24530.1	delta 1-pyrroline-5-carboxylate synthase 2	3e-81
591.	OSMTL196	sp|O04226|P5CS_ORYSJ	Glyma03g12240.1	delta 1-pyrroline-5-carboxylate synthase 2	1e-80
592.	OSMTL196	sp|O04226|P5CS_ORYSJ	Glyma18g03830.1	delta 1-pyrroline-5-carboxylate synthase 2	2e-80
593.	OSMTL196	sp|O04226|P5CS_ORYSJ	Glyma07g16510.1	delta 1-pyrroline-5-carboxylate synthase 2	2e-80
594.	OSMTL196	sp|O04226|P5CS_ORYSJ	Glyma14g07120.1	delta 1-pyrroline-5-carboxylate synthase 2	3e-84
595.	OSMTL196	sp|O04226|P5CS_ORYSJ	Glyma02g41850.1	delta 1-pyrroline-5-carboxylate synthase 2	4e-84
596.	OSMTL197	sp|O04226|P5CS_ORYSJ	Glyma18g40770.1	delta 1-pyrroline-5-carboxylate synthase 2	4e-51
597.	OSMTL197	sp|O04226|P5CS_ORYSJ	Glyma01g24530.1	delta 1-pyrroline-5-carboxylate synthase 2	3e-61
598.	OSMTL197	sp|O04226|P5CS_ORYSJ	Glyma03g12240.1	delta 1-pyrroline-5-carboxylate synthase 2	2e-60
599.	OSMTL197	sp|O04226|P5CS_ORYSJ	Glyma18g03830.1	delta 1-pyrroline-5-carboxylate synthase 2	1e-57
600.	OSMTL197	sp|O04226|P5CS_ORYSJ	Glyma07g16510.1	delta 1-pyrroline-5-carboxylate synthase 2	4e-59
601.	OSMTL197	sp|O04226|P5CS_ORYSJ	Glyma02g41850.1	delta 1-pyrroline-5-carboxylate synthase 2	3e-61
602.	OSMTL197	sp|O04226|P5CS_ORYSJ	Glyma14g07120.1	delta 1-pyrroline-5-carboxylate synthase 2	6e-60
603.	OSMTL198	sp|O04226|P5CS_ORYSJ	Glyma18g40770.1	delta 1-pyrroline-5-carboxylate synthase 2	2e-38
604.	OSMTL198	sp|O04226|P5CS_ORYSJ	Glyma01g24530.1	delta 1-pyrroline-5-carboxylate synthase 2	2e-53
605.	OSMTL198	sp|O04226|P5CS_ORYSJ	Glyma03g12240.1	delta 1-pyrroline-5-carboxylate synthase 2	3e-51
606.	OSMTL198	sp|O04226|P5CS_ORYSJ	Glyma18g03830.1	delta 1-pyrroline-5-carboxylate synthase 2	1e-50
607.	OSMTL198	sp|O04226|P5CS_ORYSJ	Glyma07g16510.1	delta 1-pyrroline-5-carboxylate synthase 2	1e-52
608.	OSMTL198	sp|O04226|P5CS_ORYSJ	Glyma02g41850.1	delta 1-pyrroline-5-carboxylate synthase 2	4e-56
609.	OSMTL198	sp|O04226|P5CS_ORYSJ	Glyma14g07120.1	delta 1-pyrroline-5-carboxylate synthase 2	5e-56
610.	OSMTL199	sp|O04226|P5CS_ORYSJ	Glyma18g40770.1	delta 1-pyrroline-5-carboxylate synthase 2	2e-35
611.	OSMTL199	sp|O04226|P5CS_ORYSJ	Glyma01g24530.1	delta 1-pyrroline-5-carboxylate synthase 2	1e-42
612.	OSMTL199	sp|O04226|P5CS_ORYSJ	Glyma03g12240.1	delta 1-pyrroline-5-carboxylate synthase 2	1e-40
613.	OSMTL199	sp|O04226|P5CS_ORYSJ	Glyma18g03830.1	delta 1-pyrroline-5-carboxylate synthase 2	1e-37
614.	OSMTL199	sp|O04226|P5CS_ORYSJ	Glyma07g16510.1	delta 1-pyrroline-5-carboxylate synthase 2	1e-43
615.	OSMTL199	sp|O04226|P5CS_ORYSJ	Glyma02g41850.1	delta 1-pyrroline-5-carboxylate synthase 2	1e-41
616.	OSMTL199	sp|O04226|P5CS_ORYSJ	Glyma14g07120.1	delta 1-pyrroline-5-carboxylate synthase 2	1e-41
617.	OSMTL531	sp|O04226|P5CS_ORYSJ	Glyma18g40770.1	delta 1-pyrroline-5-carboxylate synthase 2	0
618.	OSMTL531	sp|O04226|P5CS_ORYSJ	Glyma03g12240.1	delta 1-pyrroline-5-carboxylate synthase 2	0
619.	OSMTL531	sp|O04226|P5CS_ORYSJ	Glyma18g03830.1	delta 1-pyrroline-5-carboxylate synthase 2	0
620.	OSMTL531	sp|O04226|P5CS_ORYSJ	Glyma01g24530.1	delta 1-pyrroline-5-carboxylate synthase 2	0
621.	OSMTL531	sp|O04226|P5CS_ORYSJ	Glyma07g16510.1	delta 1-pyrroline-5-carboxylate synthase 2	0
622.	OSMTL531	sp|O04226|P5CS_ORYSJ	Glyma02g41850.1	delta 1-pyrroline-5-carboxylate synthase 2	0
623.	OSMTL531	sp|O04226|P5CS_ORYSJ	Glyma14g07120.1	delta 1-pyrroline-5-carboxylate synthase 2	0
624.	OSMTL532	sp|O04226|P5CS_ORYSJ	Glyma18g40770.1	delta 1-pyrroline-5-carboxylate synthase 2	1e-178
625.	OSMTL532	sp|O04226|P5CS_ORYSJ	Glyma03g12240.1	delta 1-pyrroline-5-carboxylate synthase 2	0
626.	OSMTL532	sp|O04226|P5CS_ORYSJ	Glyma18g03830.1	delta 1-pyrroline-5-carboxylate synthase 2	0
627.	OSMTL532	sp|O04226|P5CS_ORYSJ	Glyma01g24530.1	delta 1-pyrroline-5-carboxylate synthase 2	2e-177
628.	OSMTL532	sp|O04226|P5CS_ORYSJ	Glyma07g16510.1	delta 1-pyrroline-5-carboxylate synthase 2	0
629.	OSMTL532	sp|O04226|P5CS_ORYSJ	Glyma14g07120.1	delta 1-pyrroline-5-carboxylate synthase 2	0
630.	OSMTL532	sp|O04226|P5CS_ORYSJ	Glyma02g41850.1	delta 1-pyrroline-5-carboxylate synthase 2	0
631.	OSMTL533	sp|O04226|P5CS_ORYSJ	Glyma18g40770.1	delta 1-pyrroline-5-carboxylate synthase 2	7e-40
632.	OSMTL533	sp|O04226|P5CS_ORYSJ	Glyma18g03830.1	delta 1-pyrroline-5-carboxylate synthase 2	1e-41
633.	OSMTL533	sp|O04226|P5CS_ORYSJ	Glyma03g12240.1	delta 1-pyrroline-5-carboxylate synthase 2	2e-41
634.	OSMTL533	sp|O04226|P5CS_ORYSJ	Glyma01g24530.1	delta 1-pyrroline-5-carboxylate synthase 2	1e-22
635.	OSMTL533	sp|O04226|P5CS_ORYSJ	Glyma07g16510.1	delta 1-pyrroline-5-carboxylate synthase 2	2e-40
636.	OSMTL533	sp|O04226|P5CS_ORYSJ	Glyma14g07120.1	delta 1-pyrroline-5-carboxylate synthase 2	2e-45
637.	OSMTL533	sp|O04226|P5CS_ORYSJ	Glyma02g41850.1	delta 1-pyrroline-5-carboxylate synthase 2	7e-45
638.	OSMTL535	sp|O04226|P5CS_ORYSJ	Glyma18g40770.1	delta 1-pyrroline-5-carboxylate synthase 2	2e-68
639.	OSMTL535	sp|O04226|P5CS_ORYSJ	Glyma18g03830.1	delta 1-pyrroline-5-carboxylate synthase 2	2e-72
640.	OSMTL535	sp|O04226|P5CS_ORYSJ	Glyma03g12240.1	delta 1-pyrroline-5-carboxylate synthase 2	2e-68
641.	OSMTL535	sp|O04226|P5CS_ORYSJ	Glyma01g24530.1	delta 1-pyrroline-5-carboxylate synthase 2	7e-66
642.	OSMTL535	sp|O04226|P5CS_ORYSJ	Glyma07g16510.1	delta 1-pyrroline-5-carboxylate synthase 2	7e-68
643.	OSMTL535	sp|O04226|P5CS_ORYSJ	Glyma02g41850.1	delta 1-pyrroline-5-carboxylate synthase 2	6e-72
644.	OSMTL535	sp|O04226|P5CS_ORYSJ	Glyma14g07120.1	delta 1-pyrroline-5-carboxylate synthase 2	3e-71
645.	OSMTL534	sp|B1MX68|PROA_LEUCK	Glyma18g40770.1	delta 1-pyrroline-5-carboxylate synthase 2	4e-18
646.	OSMTL534	sp|B1MX68|PROA_LEUCK	Glyma01g24530.1	delta 1-pyrroline-5-carboxylate synthase 2	1e-28
647.	OSMTL534	sp|B1MX68|PROA_LEUCK	Glyma03g12240.1	delta 1-pyrroline-5-carboxylate synthase 2	4e-28
648.	OSMTL534	sp|B1MX68|PROA_LEUCK	Glyma18g03830.1	delta 1-pyrroline-5-carboxylate synthase 2	2e-27
649.	OSMTL534	sp|B1MX68|PROA_LEUCK	Glyma18g03830.1	delta 1-pyrroline-5-carboxylate synthase 2	2e-27
650.	OSMTL534	sp|B1MX68|PROA_LEUCK	Glyma07g16510.1	delta 1-pyrroline-5-carboxylate synthase 2	3e-27
651.	OSMTL534	sp|B1MX68|PROA_LEUCK	Glyma02g41850.1	delta 1-pyrroline-5-carboxylate synthase 2	8e-29
652.	OSMTL534	sp|B1MX68|PROA_LEUCK	Glyma02g41850.1	delta 1-pyrroline-5-carboxylate synthase 2	8e-29
653.	OSMTL534	sp|B1MX68|PROA_LEUCK	Glyma14g07120.1	delta 1-pyrroline-5-carboxylate synthase 2	9e-28
654.	OSMTL534	sp|B1MX68|PROA_LEUCK	Glyma14g07120.1	delta 1-pyrroline-5-carboxylate synthase 2	9e-28
655.	OSMTL4012	sp|Q10850|Y2006_MYCTU	Glyma04g41640.1	trehalose-6-phosphate phosphatase	4e-36
656.	OSMTL4016	sp|Q10850|Y2006_MYCTU	Glyma04g41640.1	trehalose-6-phosphate phosphatase	3e-35
657.	OSMTL4020	sp|Q10850|Y2006_MYCTU	Glyma04g41640.1	trehalose-6-phosphate phosphatase	8e-33
658.	OSMTL4021	sp|Q10850|Y2006_MYCTU	Glyma04g41640.1	trehalose-6-phosphate phosphatase	6e-34
659.	OSMTL4022	sp|Q10850|Y2006_MYCTU	Glyma04g41640.1	trehalose-6-phosphate phosphatase	6e-65
660.	OSMTL4022	sp|Q10850|Y2006_MYCTU	Glyma04g41640.1	trehalose-6-phosphate phosphatase	6e-65
661.	OSMTL403	sp|Q10850|Y2006_MYCTU	Glyma04g41640.1	trehalose-6-phosphate phosphatase	4e-54
662.	OSMTL401	sp|B2HDP8|OTSB_MYCMM	Glyma04g41640.1	trehalose-6-phosphate phosphatase	1e-79
663.	OSMTL4013	sp|A0PMI0|OTSB_MYCUA	Glyma04g41640.1	trehalose-6-phosphate phosphatase	3e-34
664.	OSMTL4017	sp|B2HDP8|OTSB_MYCMM	Glyma04g41640.1	trehalose-6-phosphate phosphatase	1e-31
665.	OSMTL402	sp|O50401|OTSB_MYCTU	Glyma04g41640.1	trehalose-6-phosphate phosphatase	4e-25
666.	OSMTL404	sp|O50401|OTSB_MYCTU	Glyma04g41640.1	trehalose-6-phosphate phosphatase	1e-41
667.	OSMTL406	sp|O50401|OTSB_MYCTU	Glyma04g41640.1	trehalose-6-phosphate phosphatase	1e-27
668.	OSMTL408	sp|O50401|OTSB_MYCTU	Glyma04g41640.1	trehalose-6-phosphate phosphatase	7e-27
669.	OSMTL2321	sp|P78875|TPP1_SCHPO	Glyma07g26980.1	UDP-Glycosyltransferase / trehalose-phosphatase family protein	4e-11
670.	OSMTL2321	sp|P78875|TPP1_SCHPO	Glyma04g35190.1	trehalose-phosphatase/synthase 9	2e-18
671.	OSMTL2321	sp|P78875|TPP1_SCHPO	Glyma05g02020.1	trehalose-phosphatase/synthase 9	2e-18
672.	OSMTL2321	sp|P78875|TPP1_SCHPO	Glyma02g03820.1	trehalose-phosphatase/synthase 9	4e-17
673.	OSMTL2321	sp|P78875|TPP1_SCHPO	Glyma01g03870.1	trehalose-phosphatase/synthase 9	1e-16
674.	OSMTL2321	sp|P78875|TPP1_SCHPO	Glyma06g19590.1	trehalose-phosphatase/synthase 9	2e-18
675.	OSMTL2321	sp|P78875|TPP1_SCHPO	Glyma12g15500.1	trehalose-phosphatase/synthase 7	8e-16
676.	OSMTL2321	sp|P78875|TPP1_SCHPO	Glyma06g42820.1	trehalose-phosphatase/synthase 7	8e-16
677.	OSMTL2321	sp|P78875|TPP1_SCHPO	Glyma13g33970.1	trehalose-6-phosphate synthase	8e-11
678.	OSMTL2321	sp|P78875|TPP1_SCHPO	Glyma08g39870.2	trehalose phosphate synthase	5e-18
679.	OSMTL2321	sp|P78875|TPP1_SCHPO	Glyma08g39870.1	trehalose phosphate synthase	5e-18
680.	OSMTL2321	sp|P78875|TPP1_SCHPO	Glyma18g18590.1	trehalose phosphate synthase	5e-18
681.	OSMTL2321	sp|P78875|TPP1_SCHPO	Glyma10g41680.1	trehalose phosphatase/synthase 5	5e-15
682.	OSMTL2321	sp|P78875|TPP1_SCHPO	Glyma20g25540.1	trehalose phosphatase/synthase 5	1e-14
683.	OSMTL2321	sp|P78875|TPP1_SCHPO	Glyma10g41680.2	trehalose phosphatase/synthase 5	5e-15
684.	OSMTL2321	sp|P78875|TPP1_SCHPO	Glyma20g25540.2	trehalose phosphatase/synthase 5	1e-14
685.	OSMTL2321	sp|P78875|TPP1_SCHPO	Glyma13g01420.1	trehalose phosphatase/synthase 11	4e-17
686.	OSMTL2321	sp|P78875|TPP1_SCHPO	Glyma17g07530.1	trehalose phosphatase/synthase 11	4e-17
687.	OSMTL502	sp|Q9SYM4|TPS1_ARATH	Glyma07g26980.1	UDP-Glycosyltransferase / trehalose-phosphatase family protein	1e-17
688.	OSMTL502	sp|Q9SYM4|TPS1_ARATH	Glyma02g09480.1	UDP-Glycosyltransferase / trehalose-phosphatase family protein	4e-13
689.	OSMTL501	sp|Q9SYM4|TPS1_ARATH	Glyma01g03870.1	trehalose-phosphatase/synthase 9	7e-11
690.	OSMTL501	sp|Q9SYM4|TPS1_ARATH	Glyma01g03870.1	trehalose-phosphatase/synthase 9	7e-11
691.	OSMTL502	sp|Q9SYM4|TPS1_ARATH	Glyma04g35190.1	trehalose-phosphatase/synthase 9	7e-19
692.	OSMTL502	sp|Q9SYM4|TPS1_ARATH	Glyma05g02020.1	trehalose-phosphatase/synthase 9	4e-21
693.	OSMTL502	sp|Q9SYM4|TPS1_ARATH	Glyma02g03820.1	trehalose-phosphatase/synthase 9	4e-24
694.	OSMTL502	sp|Q9SYM4|TPS1_ARATH	Glyma01g03870.1	trehalose-phosphatase/synthase 9	2e-24
695.	OSMTL502	sp|Q9SYM4|TPS1_ARATH	Glyma06g19590.1	trehalose-phosphatase/synthase 9	2e-18
696.	OSMTL502	sp|Q9SYM4|TPS1_ARATH	Glyma12g15500.1	trehalose-phosphatase/synthase 7	7e-21
697.	OSMTL502	sp|Q9SYM4|TPS1_ARATH	Glyma06g42820.1	trehalose-phosphatase/synthase 7	2e-20
698.	OSMTL501	sp|Q9SYM4|TPS1_ARATH	Glyma13g33970.2	trehalose-6-phosphate synthase	5e-62
699.	OSMTL501	sp|Q9SYM4|TPS1_ARATH	Glyma13g33970.2	trehalose-6-phosphate synthase	5e-62
700.	OSMTL501	sp|Q9SYM4|TPS1_ARATH	Glyma13g33970.1	trehalose-6-phosphate synthase	1e-60
701.	OSMTL501	sp|Q9SYM4|TPS1_ARATH	Glyma13g33970.1	trehalose-6-phosphate synthase	1e-60
702.	OSMTL501	sp|Q9SYM4|TPS1_ARATH	Glyma08g12760.1	trehalose-6-phosphate synthase	3e-63
703.	OSMTL501	sp|Q9SYM4|TPS1_ARATH	Glyma08g12760.1	trehalose-6-phosphate synthase	3e-63
704.	OSMTL501	sp|Q9SYM4|TPS1_ARATH	Glyma05g29650.1	trehalose-6-phosphate synthase	3e-32
705.	OSMTL501	sp|Q9SYM4|TPS1_ARATH	Glyma05g29650.1	trehalose-6-phosphate synthase	2e-17
706.	OSMTL501	sp|Q9SYM4|TPS1_ARATH	Glyma12g36280.1	trehalose-6-phosphate synthase	2e-60
707.	OSMTL501	sp|Q9SYM4|TPS1_ARATH	Glyma12g36280.1	trehalose-6-phosphate synthase	2e-60
708.	OSMTL501	sp|Q9SYM4|TPS1_ARATH	Glyma15g27480.1	trehalose-6-phosphate synthase	4e-64
709.	OSMTL501	sp|Q9SYM4|TPS1_ARATH	Glyma15g27480.1	trehalose-6-phosphate synthase	4e-64
710.	OSMTL502	sp|Q9SYM4|TPS1_ARATH	Glyma13g33970.2	trehalose-6-phosphate synthase	6e-99
711.	OSMTL502	sp|Q9SYM4|TPS1_ARATH	Glyma13g33970.2	trehalose-6-phosphate synthase	6e-99
712.	OSMTL502	sp|Q9SYM4|TPS1_ARATH	Glyma13g33970.1	trehalose-6-phosphate synthase	9e-98
713.	OSMTL502	sp|Q9SYM4|TPS1_ARATH	Glyma13g33970.1	trehalose-6-phosphate synthase	9e-98
714.	OSMTL502	sp|Q9SYM4|TPS1_ARATH	Glyma08g12760.1	trehalose-6-phosphate synthase	3e-97
715.	OSMTL502	sp|Q9SYM4|TPS1_ARATH	Glyma08g12760.1	trehalose-6-phosphate synthase	3e-97
716.	OSMTL502	sp|Q9SYM4|TPS1_ARATH	Glyma05g29650.1	trehalose-6-phosphate synthase	9e-70
717.	OSMTL502	sp|Q9SYM4|TPS1_ARATH	Glyma05g29650.1	trehalose-6-phosphate synthase	9e-70
718.	OSMTL502	sp|Q9SYM4|TPS1_ARATH	Glyma12g36280.1	trehalose-6-phosphate synthase	3e-97
719.	OSMTL502	sp|Q9SYM4|TPS1_ARATH	Glyma12g36280.1	trehalose-6-phosphate synthase	3e-97
720.	OSMTL502	sp|Q9SYM4|TPS1_ARATH	Glyma15g27480.1	trehalose-6-phosphate synthase	3e-102
721.	OSMTL502	sp|Q9SYM4|TPS1_ARATH	Glyma15g27480.1	trehalose-6-phosphate synthase	3e-102
722.	OSMTL504	sp|Q9SYM4|TPS1_ARATH	Glyma13g33970.2	trehalose-6-phosphate synthase	8e-23
723.	OSMTL504	sp|Q9SYM4|TPS1_ARATH	Glyma13g33970.1	trehalose-6-phosphate synthase	8e-23
724.	OSMTL504	sp|Q9SYM4|TPS1_ARATH	Glyma05g29650.1	trehalose-6-phosphate synthase	2e-21
725.	OSMTL504	sp|Q9SYM4|TPS1_ARATH	Glyma08g12760.1	trehalose-6-phosphate synthase	1e-20
726.	OSMTL504	sp|Q9SYM4|TPS1_ARATH	Glyma12g36280.1	trehalose-6-phosphate synthase	8e-23
727.	OSMTL504	sp|Q9SYM4|TPS1_ARATH	Glyma15g27480.1	trehalose-6-phosphate synthase	1e-23
728.	OSMTL502	sp|Q9SYM4|TPS1_ARATH	Glyma08g39870.2	trehalose phosphate synthase	2e-22
729.	OSMTL502	sp|Q9SYM4|TPS1_ARATH	Glyma08g39870.1	trehalose phosphate synthase	2e-22
730.	OSMTL502	sp|Q9SYM4|TPS1_ARATH	Glyma18g18590.1	trehalose phosphate synthase	2e-22
731.	OSMTL502	sp|Q9SYM4|TPS1_ARATH	Glyma10g41680.1	trehalose phosphatase/synthase 5	3e-25
732.	OSMTL502	sp|Q9SYM4|TPS1_ARATH	Glyma20g25540.1	trehalose phosphatase/synthase 5	7e-25
733.	OSMTL502	sp|Q9SYM4|TPS1_ARATH	Glyma10g41680.2	trehalose phosphatase/synthase 5	3e-25
734.	OSMTL502	sp|Q9SYM4|TPS1_ARATH	Glyma20g25540.2	trehalose phosphatase/synthase 5	7e-25
735.	OSMTL502	sp|Q9SYM4|TPS1_ARATH	Glyma13g01420.1	trehalose phosphatase/synthase 11	5e-19
736.	OSMTL502	sp|Q9SYM4|TPS1_ARATH	Glyma17g07530.1	trehalose phosphatase/synthase 11	3e-18
737.	OSMTL502	sp|Q9SYM4|TPS1_ARATH	Glyma17g07530.2	trehalose phosphatase/synthase 11	9e-14
738.	OSMTL2318	sp|O80738|TPS10_ARATH	Glyma07g26980.1	UDP-Glycosyltransferase / trehalose-phosphatase family protein	1e-84
739.	OSMTL2318	sp|O80738|TPS10_ARATH	Glyma02g09480.1	UDP-Glycosyltransferase / trehalose-phosphatase family protein	7e-96
740.	OSMTL2336	sp|O80738|TPS10_ARATH	Glyma07g26980.1	UDP-Glycosyltransferase / trehalose-phosphatase family protein	6e-22
741.	OSMTL2336	sp|O80738|TPS10_ARATH	Glyma02g09480.1	UDP-Glycosyltransferase / trehalose-phosphatase family protein	7e-22
742.	OSMTL2342	sp|O80738|TPS10_ARATH	Glyma07g26980.1	UDP-Glycosyltransferase / trehalose-phosphatase family protein	2e-32
743.	OSMTL2342	sp|O80738|TPS10_ARATH	Glyma02g09480.1	UDP-Glycosyltransferase / trehalose-phosphatase family protein	3e-27
744.	OSMTL2345	sp|O80738|TPS10_ARATH	Glyma07g26980.1	UDP-Glycosyltransferase / trehalose-phosphatase family protein	3e-26
745.	OSMTL2345	sp|O80738|TPS10_ARATH	Glyma02g09480.1	UDP-Glycosyltransferase / trehalose-phosphatase family protein	2e-37
746.	OSMTL237	sp|O80738|TPS10_ARATH	Glyma07g26980.1	UDP-Glycosyltransferase / trehalose-phosphatase family protein	1e-79
747.	OSMTL237	sp|O80738|TPS10_ARATH	Glyma02g09480.1	UDP-Glycosyltransferase / trehalose-phosphatase family protein	8e-47
748.	OSMTL238	sp|O80738|TPS10_ARATH	Glyma07g26980.1	UDP-Glycosyltransferase / trehalose-phosphatase family protein	3e-21
749.	OSMTL2318	sp|O80738|TPS10_ARATH	Glyma04g35190.1	trehalose-phosphatase/synthase 9	7e-99
750.	OSMTL2318	sp|O80738|TPS10_ARATH	Glyma05g02020.1	trehalose-phosphatase/synthase 9	3e-98
751.	OSMTL2318	sp|O80738|TPS10_ARATH	Glyma02g03820.1	trehalose-phosphatase/synthase 9	4e-98
752.	OSMTL2318	sp|O80738|TPS10_ARATH	Glyma01g03870.1	trehalose-phosphatase/synthase 9	9e-107
753.	OSMTL2318	sp|O80738|TPS10_ARATH	Glyma06g19590.1	trehalose-phosphatase/synthase 9	5e-99
754.	OSMTL2336	sp|O80738|TPS10_ARATH	Glyma04g35190.1	trehalose-phosphatase/synthase 9	9e-23
755.	OSMTL2336	sp|O80738|TPS10_ARATH	Glyma05g02020.1	trehalose-phosphatase/synthase 9	2e-24
756.	OSMTL2336	sp|O80738|TPS10_ARATH	Glyma02g03820.1	trehalose-phosphatase/synthase 9	2e-28
757.	OSMTL2336	sp|O80738|TPS10_ARATH	Glyma02g03820.1	trehalose-phosphatase/synthase 9	6e-11
758.	OSMTL2336	sp|O80738|TPS10_ARATH	Glyma01g03870.1	trehalose-phosphatase/synthase 9	1e-28
759.	OSMTL2336	sp|O80738|TPS10_ARATH	Glyma01g03870.1	trehalose-phosphatase/synthase 9	3e-15
760.	OSMTL2336	sp|O80738|TPS10_ARATH	Glyma06g19590.1	trehalose-phosphatase/synthase 9	3e-23
761.	OSMTL2342	sp|O80738|TPS10_ARATH	Glyma04g35190.1	trehalose-phosphatase/synthase 9	8e-41
762.	OSMTL2342	sp|O80738|TPS10_ARATH	Glyma05g02020.1	trehalose-phosphatase/synthase 9	2e-39
763.	OSMTL2342	sp|O80738|TPS10_ARATH	Glyma02g03820.1	trehalose-phosphatase/synthase 9	8e-46
764.	OSMTL2342	sp|O80738|TPS10_ARATH	Glyma01g03870.1	trehalose-phosphatase/synthase 9	4e-45
765.	OSMTL2342	sp|O80738|TPS10_ARATH	Glyma06g19590.1	trehalose-phosphatase/synthase 9	3e-41
766.	OSMTL2345	sp|O80738|TPS10_ARATH	Glyma04g35190.1	trehalose-phosphatase/synthase 9	5e-43
767.	OSMTL2345	sp|O80738|TPS10_ARATH	Glyma05g02020.1	trehalose-phosphatase/synthase 9	4e-41
768.	OSMTL2345	sp|O80738|TPS10_ARATH	Glyma02g03820.1	trehalose-phosphatase/synthase 9	3e-38
769.	OSMTL2345	sp|O80738|TPS10_ARATH	Glyma01g03870.1	trehalose-phosphatase/synthase 9	3e-47
770.	OSMTL2345	sp|O80738|TPS10_ARATH	Glyma06g19590.1	trehalose-phosphatase/synthase 9	3e-43
771.	OSMTL237	sp|O80738|TPS10_ARATH	Glyma04g35190.1	trehalose-phosphatase/synthase 9	1e-95
772.	OSMTL237	sp|O80738|TPS10_ARATH	Glyma05g02020.1	trehalose-phosphatase/synthase 9	2e-86
773.	OSMTL237	sp|O80738|TPS10_ARATH	Glyma02g03820.1	trehalose-phosphatase/synthase 9	4e-104
774.	OSMTL237	sp|O80738|TPS10_ARATH	Glyma01g03870.1	trehalose-phosphatase/synthase 9	1e-107
775.	OSMTL237	sp|O80738|TPS10_ARATH	Glyma06g19590.1	trehalose-phosphatase/synthase 9	7e-96
776.	OSMTL238	sp|O80738|TPS10_ARATH	Glyma04g35190.1	trehalose-phosphatase/synthase 9	3e-25
777.	OSMTL238	sp|O80738|TPS10_ARATH	Glyma05g02020.1	trehalose-phosphatase/synthase 9	6e-18
778.	OSMTL238	sp|O80738|TPS10_ARATH	Glyma02g03820.1	trehalose-phosphatase/synthase 9	4e-25
779.	OSMTL238	sp|O80738|TPS10_ARATH	Glyma01g03870.1	trehalose-phosphatase/synthase 9	1e-28
780.	OSMTL238	sp|O80738|TPS10_ARATH	Glyma06g19590.1	trehalose-phosphatase/synthase 9	4e-25
781.	OSMTL2318	sp|O80738|TPS10_ARATH	Glyma06g42820.1	trehalose-phosphatase/synthase 7	4e-97
782.	OSMTL2318	sp|O80738|TPS10_ARATH	Glyma12g15500.1	trehalose-phosphatase/synthase 7	5e-97
783.	OSMTL2336	sp|O80738|TPS10_ARATH	Glyma12g15500.1	trehalose-phosphatase/synthase 7	7e-25
784.	OSMTL2336	sp|O80738|TPS10_ARATH	Glyma06g42820.1	trehalose-phosphatase/synthase 7	5e-24
785.	OSMTL2342	sp|O80738|TPS10_ARATH	Glyma12g15500.1	trehalose-phosphatase/synthase 7	1e-39
786.	OSMTL2342	sp|O80738|TPS10_ARATH	Glyma06g42820.1	trehalose-phosphatase/synthase 7	9e-39
787.	OSMTL2345	sp|O80738|TPS10_ARATH	Glyma06g42820.1	trehalose-phosphatase/synthase 7	8e-39
788.	OSMTL2345	sp|O80738|TPS10_ARATH	Glyma12g15500.1	trehalose-phosphatase/synthase 7	1e-38
789.	OSMTL237	sp|O80738|TPS10_ARATH	Glyma12g15500.1	trehalose-phosphatase/synthase 7	1e-93
790.	OSMTL237	sp|O80738|TPS10_ARATH	Glyma06g42820.1	trehalose-phosphatase/synthase 7	1e-92
791.	OSMTL238	sp|O80738|TPS10_ARATH	Glyma06g42820.1	trehalose-phosphatase/synthase 7	1e-21
792.	OSMTL238	sp|O80738|TPS10_ARATH	Glyma12g15500.1	trehalose-phosphatase/synthase 7	4e-21
793.	OSMTL2318	sp|O80738|TPS10_ARATH	Glyma13g33970.2	trehalose-6-phosphate synthase	2e-38
794.	OSMTL2318	sp|O80738|TPS10_ARATH	Glyma13g33970.1	trehalose-6-phosphate synthase	2e-38
795.	OSMTL2318	sp|O80738|TPS10_ARATH	Glyma08g12760.1	trehalose-6-phosphate synthase	6e-41
796.	OSMTL2318	sp|O80738|TPS10_ARATH	Glyma12g36280.1	trehalose-6-phosphate synthase	6e-41
797.	OSMTL2318	sp|O80738|TPS10_ARATH	Glyma15g27480.1	trehalose-6-phosphate synthase	8e-41
798.	OSMTL2345	sp|O80738|TPS10_ARATH	Glyma08g12760.1	trehalose-6-phosphate synthase	7e-11
799.	OSMTL237	sp|O80738|TPS10_ARATH	Glyma13g33970.1	trehalose-6-phosphate synthase	3e-24
800.	OSMTL237	sp|O80738|TPS10_ARATH	Glyma13g33970.2	trehalose-6-phosphate synthase	8e-24
801.	OSMTL237	sp|O80738|TPS10_ARATH	Glyma08g12760.1	trehalose-6-phosphate synthase	5e-23
802.	OSMTL237	sp|O80738|TPS10_ARATH	Glyma12g36280.1	trehalose-6-phosphate synthase	1e-23
803.	OSMTL237	sp|O80738|TPS10_ARATH	Glyma15g27480.1	trehalose-6-phosphate synthase	4e-21
804.	OSMTL2318	sp|O80738|TPS10_ARATH	Glyma08g39870.2	trehalose phosphate synthase	1e-112
805.	OSMTL2318	sp|O80738|TPS10_ARATH	Glyma08g39870.1	trehalose phosphate synthase	1e-112
806.	OSMTL2318	sp|O80738|TPS10_ARATH	Glyma18g18590.1	trehalose phosphate synthase	3e-111
807.	OSMTL2336	sp|O80738|TPS10_ARATH	Glyma08g39870.2	trehalose phosphate synthase	2e-28
808.	OSMTL2336	sp|O80738|TPS10_ARATH	Glyma08g39870.1	trehalose phosphate synthase	2e-28
809.	OSMTL2336	sp|O80738|TPS10_ARATH	Glyma08g39870.2	trehalose phosphate synthase	4e-15
810.	OSMTL2336	sp|O80738|TPS10_ARATH	Glyma08g39870.1	trehalose phosphate synthase	4e-15
811.	OSMTL2336	sp|O80738|TPS10_ARATH	Glyma18g18590.1	trehalose phosphate synthase	2e-28
812.	OSMTL2336	sp|O80738|TPS10_ARATH	Glyma18g18590.1	trehalose phosphate synthase	3e-15
813.	OSMTL2342	sp|O80738|TPS10_ARATH	Glyma08g39870.2	trehalose phosphate synthase	1e-45
814.	OSMTL2342	sp|O80738|TPS10_ARATH	Glyma08g39870.1	trehalose phosphate synthase	1e-45
815.	OSMTL2342	sp|O80738|TPS10_ARATH	Glyma18g18590.1	trehalose phosphate synthase	5e-46
816.	OSMTL2345	sp|O80738|TPS10_ARATH	Glyma08g39870.2	trehalose phosphate synthase	1e-50
817.	OSMTL2345	sp|O80738|TPS10_ARATH	Glyma08g39870.1	trehalose phosphate synthase	1e-50
818.	OSMTL2345	sp|O80738|TPS10_ARATH	Glyma18g18590.1	trehalose phosphate synthase	3e-49
819.	OSMTL237	sp|O80738|TPS10_ARATH	Glyma08g39870.2	trehalose phosphate synthase	1e-108
820.	OSMTL237	sp|O80738|TPS10_ARATH	Glyma08g39870.1	trehalose phosphate synthase	1e-108
821.	OSMTL237	sp|O80738|TPS10_ARATH	Glyma18g18590.1	trehalose phosphate synthase	7e-110
822.	OSMTL238	sp|O80738|TPS10_ARATH	Glyma08g39870.2	trehalose phosphate synthase	4e-29
823.	OSMTL238	sp|O80738|TPS10_ARATH	Glyma08g39870.1	trehalose phosphate synthase	4e-29
824.	OSMTL238	sp|O80738|TPS10_ARATH	Glyma18g18590.1	trehalose phosphate synthase	6e-30
825.	OSMTL2318	sp|O80738|TPS10_ARATH	Glyma20g25540.1	trehalose phosphatase/synthase 5	1e-101
826.	OSMTL2318	sp|O80738|TPS10_ARATH	Glyma10g41680.1	trehalose phosphatase/synthase 5	6e-101
827.	OSMTL2318	sp|O80738|TPS10_ARATH	Glyma20g25540.2	trehalose phosphatase/synthase 5	1e-101
828.	OSMTL2318	sp|O80738|TPS10_ARATH	Glyma10g41680.2	trehalose phosphatase/synthase 5	6e-101
829.	OSMTL2336	sp|O80738|TPS10_ARATH	Glyma20g25540.1	trehalose phosphatase/synthase 5	3e-21
830.	OSMTL2336	sp|O80738|TPS10_ARATH	Glyma10g41680.1	trehalose phosphatase/synthase 5	5e-21
831.	OSMTL2336	sp|O80738|TPS10_ARATH	Glyma20g25540.2	trehalose phosphatase/synthase 5	3e-21
832.	OSMTL2336	sp|O80738|TPS10_ARATH	Glyma10g41680.2	trehalose phosphatase/synthase 5	5e-21
833.	OSMTL2342	sp|O80738|TPS10_ARATH	Glyma10g41680.1	trehalose phosphatase/synthase 5	4e-37
834.	OSMTL2342	sp|O80738|TPS10_ARATH	Glyma20g25540.1	trehalose phosphatase/synthase 5	9e-37
835.	OSMTL2342	sp|O80738|TPS10_ARATH	Glyma10g41680.2	trehalose phosphatase/synthase 5	4e-37
836.	OSMTL2342	sp|O80738|TPS10_ARATH	Glyma20g25540.2	trehalose phosphatase/synthase 5	9e-37
837.	OSMTL2345	sp|O80738|TPS10_ARATH	Glyma20g25540.1	trehalose phosphatase/synthase 5	1e-41
838.	OSMTL2345	sp|O80738|TPS10_ARATH	Glyma10g41680.1	trehalose phosphatase/synthase 5	6e-41
839.	OSMTL2345	sp|O80738|TPS10_ARATH	Glyma20g25540.2	trehalose phosphatase/synthase 5	1e-41
840.	OSMTL2345	sp|O80738|TPS10_ARATH	Glyma10g41680.2	trehalose phosphatase/synthase 5	6e-41
841.	OSMTL237	sp|O80738|TPS10_ARATH	Glyma10g41680.1	trehalose phosphatase/synthase 5	1e-88
842.	OSMTL237	sp|O80738|TPS10_ARATH	Glyma20g25540.1	trehalose phosphatase/synthase 5	3e-88
843.	OSMTL237	sp|O80738|TPS10_ARATH	Glyma10g41680.2	trehalose phosphatase/synthase 5	1e-88
844.	OSMTL237	sp|O80738|TPS10_ARATH	Glyma20g25540.2	trehalose phosphatase/synthase 5	3e-88
845.	OSMTL238	sp|O80738|TPS10_ARATH	Glyma10g41680.1	trehalose phosphatase/synthase 5	3e-23
846.	OSMTL238	sp|O80738|TPS10_ARATH	Glyma20g25540.1	trehalose phosphatase/synthase 5	1e-22
847.	OSMTL238	sp|O80738|TPS10_ARATH	Glyma10g41680.2	trehalose phosphatase/synthase 5	3e-23
848.	OSMTL238	sp|O80738|TPS10_ARATH	Glyma20g25540.2	trehalose phosphatase/synthase 5	1e-22
849.	OSMTL2318	sp|O80738|TPS10_ARATH	Glyma13g01420.1	trehalose phosphatase/synthase 11	4e-50
850.	OSMTL2318	sp|O80738|TPS10_ARATH	Glyma17g07530.2	trehalose phosphatase/synthase 11	1e-89
851.	OSMTL2318	sp|O80738|TPS10_ARATH	Glyma17g07530.1	trehalose phosphatase/synthase 11	1e-89
852.	OSMTL2336	sp|O80738|TPS10_ARATH	Glyma13g01420.1	trehalose phosphatase/synthase 11	5e-33
853.	OSMTL2336	sp|O80738|TPS10_ARATH	Glyma13g01420.1	trehalose phosphatase/synthase 11	2e-11
854.	OSMTL2336	sp|O80738|TPS10_ARATH	Glyma17g07530.2	trehalose phosphatase/synthase 11	2e-33
855.	OSMTL2336	sp|O80738|TPS10_ARATH	Glyma17g07530.1	trehalose phosphatase/synthase 11	2e-33
856.	OSMTL2336	sp|O80738|TPS10_ARATH	Glyma17g07530.1	trehalose phosphatase/synthase 11	1e-11
857.	OSMTL2342	sp|O80738|TPS10_ARATH	Glyma13g01420.1	trehalose phosphatase/synthase 11	7e-50
858.	OSMTL2342	sp|O80738|TPS10_ARATH	Glyma17g07530.2	trehalose phosphatase/synthase 11	4e-52
859.	OSMTL2342	sp|O80738|TPS10_ARATH	Glyma17g07530.1	trehalose phosphatase/synthase 11	1e-51
860.	OSMTL2345	sp|O80738|TPS10_ARATH	Glyma17g07530.2	trehalose phosphatase/synthase 11	3e-33
861.	OSMTL2345	sp|O80738|TPS10_ARATH	Glyma17g07530.1	trehalose phosphatase/synthase 11	3e-33
862.	OSMTL237	sp|O80738|TPS10_ARATH	Glyma13g01420.1	trehalose phosphatase/synthase 11	4e-107
863.	OSMTL237	sp|O80738|TPS10_ARATH	Glyma17g07530.1	trehalose phosphatase/synthase 11	5e-110
864.	OSMTL237	sp|O80738|TPS10_ARATH	Glyma17g07530.2	trehalose phosphatase/synthase 11	9e-76
865.	OSMTL238	sp|O80738|TPS10_ARATH	Glyma13g01420.1	trehalose phosphatase/synthase 11	2e-25
866.	OSMTL238	sp|O80738|TPS10_ARATH	Glyma17g07530.1	trehalose phosphatase/synthase 11	9e-26
867.	OSMTL232	sp|Q9ZV48|TPS11_ARATH	Glyma07g26980.1	UDP-Glycosyltransferase / trehalose-phosphatase family protein	6e-88
868.	OSMTL232	sp|Q9ZV48|TPS11_ARATH	Glyma02g09480.1	UDP-Glycosyltransferase / trehalose-phosphatase family protein	5e-70
869.	OSMTL2343	sp|Q9ZV48|TPS11_ARATH	Glyma07g26980.1	UDP-Glycosyltransferase / trehalose-phosphatase family protein	1e-66
870.	OSMTL2343	sp|Q9ZV48|TPS11_ARATH	Glyma07g26980.1	UDP-Glycosyltransferase / trehalose-phosphatase family protein	1e-66
871.	OSMTL2343	sp|Q9ZV48|TPS11_ARATH	Glyma02g09480.1	UDP-Glycosyltransferase / trehalose-phosphatase family protein	7e-83
872.	OSMTL2343	sp|Q9ZV48|TPS11_ARATH	Glyma02g09480.1	UDP-Glycosyltransferase / trehalose-phosphatase family protein	7e-83
873.	OSMTL2352	sp|Q9ZV48|TPS11_ARATH	Glyma07g26980.1	UDP-Glycosyltransferase / trehalose-phosphatase family protein	1e-59
874.	OSMTL2352	sp|Q9ZV48|TPS11_ARATH	Glyma02g09480.1	UDP-Glycosyltransferase / trehalose-phosphatase family protein	2e-67
875.	OSMTL232	sp|Q9ZV48|TPS11_ARATH	Glyma04g35190.1	trehalose-phosphatase/synthase 9	3e-107
876.	OSMTL232	sp|Q9ZV48|TPS11_ARATH	Glyma05g02020.1	trehalose-phosphatase/synthase 9	4e-97
877.	OSMTL232	sp|Q9ZV48|TPS11_ARATH	Glyma02g03820.1	trehalose-phosphatase/synthase 9	1e-112
878.	OSMTL232	sp|Q9ZV48|TPS11_ARATH	Glyma01g03870.1	trehalose-phosphatase/synthase 9	5e-113
879.	OSMTL232	sp|Q9ZV48|TPS11_ARATH	Glyma06g19590.1	trehalose-phosphatase/synthase 9	1e-107
880.	OSMTL2343	sp|Q9ZV48|TPS11_ARATH	Glyma04g35190.1	trehalose-phosphatase/synthase 9	3e-89
881.	OSMTL2343	sp|Q9ZV48|TPS11_ARATH	Glyma04g35190.1	trehalose-phosphatase/synthase 9	3e-89
882.	OSMTL2343	sp|Q9ZV48|TPS11_ARATH	Glyma05g02020.1	trehalose-phosphatase/synthase 9	7e-84
883.	OSMTL2343	sp|Q9ZV48|TPS11_ARATH	Glyma05g02020.1	trehalose-phosphatase/synthase 9	7e-84
884.	OSMTL2343	sp|Q9ZV48|TPS11_ARATH	Glyma02g03820.1	trehalose-phosphatase/synthase 9	1e-86
885.	OSMTL2343	sp|Q9ZV48|TPS11_ARATH	Glyma01g03870.1	trehalose-phosphatase/synthase 9	6e-88
886.	OSMTL2343	sp|Q9ZV48|TPS11_ARATH	Glyma06g19590.1	trehalose-phosphatase/synthase 9	5e-89
887.	OSMTL2343	sp|Q9ZV48|TPS11_ARATH	Glyma06g19590.1	trehalose-phosphatase/synthase 9	5e-89
888.	OSMTL2352	sp|Q9ZV48|TPS11_ARATH	Glyma04g35190.1	trehalose-phosphatase/synthase 9	2e-89
889.	OSMTL2352	sp|Q9ZV48|TPS11_ARATH	Glyma05g02020.1	trehalose-phosphatase/synthase 9	9e-83
890.	OSMTL2352	sp|Q9ZV48|TPS11_ARATH	Glyma02g03820.1	trehalose-phosphatase/synthase 9	2e-94
891.	OSMTL2352	sp|Q9ZV48|TPS11_ARATH	Glyma01g03870.1	trehalose-phosphatase/synthase 9	4e-94
892.	OSMTL2352	sp|Q9ZV48|TPS11_ARATH	Glyma06g19590.1	trehalose-phosphatase/synthase 9	7e-88
893.	OSMTL232	sp|Q9ZV48|TPS11_ARATH	Glyma06g42820.1	trehalose-phosphatase/synthase 7	1e-105
894.	OSMTL232	sp|Q9ZV48|TPS11_ARATH	Glyma12g15500.1	trehalose-phosphatase/synthase 7	4e-105
895.	OSMTL2343	sp|Q9ZV48|TPS11_ARATH	Glyma06g42820.1	trehalose-phosphatase/synthase 7	6e-82
896.	OSMTL2343	sp|Q9ZV48|TPS11_ARATH	Glyma12g15500.1	trehalose-phosphatase/synthase 7	8e-82
897.	OSMTL2352	sp|Q9ZV48|TPS11_ARATH	Glyma12g15500.1	trehalose-phosphatase/synthase 7	3e-83
898.	OSMTL2352	sp|Q9ZV48|TPS11_ARATH	Glyma06g42820.1	trehalose-phosphatase/synthase 7	4e-82
899.	OSMTL232	sp|Q9ZV48|TPS11_ARATH	Glyma13g33970.1	trehalose-6-phosphate synthase	2e-27
900.	OSMTL232	sp|Q9ZV48|TPS11_ARATH	Glyma13g33970.2	trehalose-6-phosphate synthase	2e-27
901.	OSMTL232	sp|Q9ZV48|TPS11_ARATH	Glyma08g12760.1	trehalose-6-phosphate synthase	5e-23
902.	OSMTL232	sp|Q9ZV48|TPS11_ARATH	Glyma12g36280.1	trehalose-6-phosphate synthase	5e-29
903.	OSMTL232	sp|Q9ZV48|TPS11_ARATH	Glyma15g27480.1	trehalose-6-phosphate synthase	5e-24
904.	OSMTL2343	sp|Q9ZV48|TPS11_ARATH	Glyma13g33970.2	trehalose-6-phosphate synthase	6e-24
905.	OSMTL2343	sp|Q9ZV48|TPS11_ARATH	Glyma13g33970.1	trehalose-6-phosphate synthase	6e-24
906.	OSMTL2343	sp|Q9ZV48|TPS11_ARATH	Glyma08g12760.1	trehalose-6-phosphate synthase	5e-21
907.	OSMTL2343	sp|Q9ZV48|TPS11_ARATH	Glyma05g29650.1	trehalose-6-phosphate synthase	1e-14
908.	OSMTL2343	sp|Q9ZV48|TPS11_ARATH	Glyma12g36280.1	trehalose-6-phosphate synthase	2e-23
909.	OSMTL2343	sp|Q9ZV48|TPS11_ARATH	Glyma15g27480.1	trehalose-6-phosphate synthase	2e-21
910.	OSMTL2352	sp|Q9ZV48|TPS11_ARATH	Glyma13g33970.2	trehalose-6-phosphate synthase	4e-18
911.	OSMTL2352	sp|Q9ZV48|TPS11_ARATH	Glyma13g33970.1	trehalose-6-phosphate synthase	4e-18
912.	OSMTL2352	sp|Q9ZV48|TPS11_ARATH	Glyma08g12760.1	trehalose-6-phosphate synthase	2e-16
913.	OSMTL2352	sp|Q9ZV48|TPS11_ARATH	Glyma12g36280.1	trehalose-6-phosphate synthase	2e-17
914.	OSMTL2352	sp|Q9ZV48|TPS11_ARATH	Glyma15g27480.1	trehalose-6-phosphate synthase	1e-15
915.	OSMTL232	sp|Q9ZV48|TPS11_ARATH	Glyma08g39870.2	trehalose phosphate synthase	2e-110
916.	OSMTL232	sp|Q9ZV48|TPS11_ARATH	Glyma08g39870.1	trehalose phosphate synthase	2e-110
917.	OSMTL232	sp|Q9ZV48|TPS11_ARATH	Glyma18g18590.1	trehalose phosphate synthase	1e-109
918.	OSMTL2343	sp|Q9ZV48|TPS11_ARATH	Glyma08g39870.2	trehalose phosphate synthase	2e-89
919.	OSMTL2343	sp|Q9ZV48|TPS11_ARATH	Glyma08g39870.2	trehalose phosphate synthase	2e-89
920.	OSMTL2343	sp|Q9ZV48|TPS11_ARATH	Glyma08g39870.1	trehalose phosphate synthase	2e-89
921.	OSMTL2343	sp|Q9ZV48|TPS11_ARATH	Glyma08g39870.1	trehalose phosphate synthase	2e-89
922.	OSMTL2343	sp|Q9ZV48|TPS11_ARATH	Glyma18g18590.1	trehalose phosphate synthase	9e-89
923.	OSMTL2343	sp|Q9ZV48|TPS11_ARATH	Glyma18g18590.1	trehalose phosphate synthase	9e-89
924.	OSMTL2352	sp|Q9ZV48|TPS11_ARATH	Glyma08g39870.2	trehalose phosphate synthase	1e-93
925.	OSMTL2352	sp|Q9ZV48|TPS11_ARATH	Glyma08g39870.1	trehalose phosphate synthase	1e-93
926.	OSMTL2352	sp|Q9ZV48|TPS11_ARATH	Glyma18g18590.1	trehalose phosphate synthase	4e-94
927.	OSMTL232	sp|Q9ZV48|TPS11_ARATH	Glyma10g41680.1	trehalose phosphatase/synthase 5	2e-110
928.	OSMTL232	sp|Q9ZV48|TPS11_ARATH	Glyma20g25540.1	trehalose phosphatase/synthase 5	4e-110
929.	OSMTL232	sp|Q9ZV48|TPS11_ARATH	Glyma10g41680.2	trehalose phosphatase/synthase 5	2e-110
930.	OSMTL232	sp|Q9ZV48|TPS11_ARATH	Glyma20g25540.2	trehalose phosphatase/synthase 5	4e-110
931.	OSMTL2343	sp|Q9ZV48|TPS11_ARATH	Glyma20g25540.1	trehalose phosphatase/synthase 5	6e-88
932.	OSMTL2343	sp|Q9ZV48|TPS11_ARATH	Glyma20g25540.1	trehalose phosphatase/synthase 5	6e-88
933.	OSMTL2343	sp|Q9ZV48|TPS11_ARATH	Glyma10g41680.1	trehalose phosphatase/synthase 5	2e-86
934.	OSMTL2343	sp|Q9ZV48|TPS11_ARATH	Glyma10g41680.1	trehalose phosphatase/synthase 5	2e-86
935.	OSMTL2343	sp|Q9ZV48|TPS11_ARATH	Glyma20g25540.2	trehalose phosphatase/synthase 5	6e-88
936.	OSMTL2343	sp|Q9ZV48|TPS11_ARATH	Glyma20g25540.2	trehalose phosphatase/synthase 5	6e-88
937.	OSMTL2343	sp|Q9ZV48|TPS11_ARATH	Glyma10g41680.2	trehalose phosphatase/synthase 5	2e-86
938.	OSMTL2343	sp|Q9ZV48|TPS11_ARATH	Glyma10g41680.2	trehalose phosphatase/synthase 5	2e-86
939.	OSMTL2352	sp|Q9ZV48|TPS11_ARATH	Glyma20g25540.1	trehalose phosphatase/synthase 5	2e-81
940.	OSMTL2352	sp|Q9ZV48|TPS11_ARATH	Glyma10g41680.1	trehalose phosphatase/synthase 5	6e-81
941.	OSMTL2352	sp|Q9ZV48|TPS11_ARATH	Glyma20g25540.2	trehalose phosphatase/synthase 5	2e-81
942.	OSMTL2352	sp|Q9ZV48|TPS11_ARATH	Glyma10g41680.2	trehalose phosphatase/synthase 5	6e-81
943.	OSMTL232	sp|Q9ZV48|TPS11_ARATH	Glyma13g01420.1	trehalose phosphatase/synthase 11	2e-117
944.	OSMTL232	sp|Q9ZV48|TPS11_ARATH	Glyma17g07530.1	trehalose phosphatase/synthase 11	5e-122
945.	OSMTL232	sp|Q9ZV48|TPS11_ARATH	Glyma17g07530.2	trehalose phosphatase/synthase 11	2e-92
946.	OSMTL2343	sp|Q9ZV48|TPS11_ARATH	Glyma13g01420.1	trehalose phosphatase/synthase 11	1e-92
947.	OSMTL2343	sp|Q9ZV48|TPS11_ARATH	Glyma17g07530.2	trehalose phosphatase/synthase 11	6e-96
948.	OSMTL2343	sp|Q9ZV48|TPS11_ARATH	Glyma17g07530.1	trehalose phosphatase/synthase 11	6e-96
949.	OSMTL2352	sp|Q9ZV48|TPS11_ARATH	Glyma13g01420.1	trehalose phosphatase/synthase 11	7e-99
950.	OSMTL2352	sp|Q9ZV48|TPS11_ARATH	Glyma17g07530.1	trehalose phosphatase/synthase 11	1e-101
951.	OSMTL2352	sp|Q9ZV48|TPS11_ARATH	Glyma17g07530.2	trehalose phosphatase/synthase 11	3e-93
952.	OSMTL233	sp|O23617|TPS5_ARATH	Glyma07g26980.1	UDP-Glycosyltransferase / trehalose-phosphatase family protein	2e-50
953.	OSMTL233	sp|O23617|TPS5_ARATH	Glyma02g09480.1	UDP-Glycosyltransferase / trehalose-phosphatase family protein	4e-50
954.	OSMTL233	sp|O23617|TPS5_ARATH	Glyma04g35190.1	trehalose-phosphatase/synthase 9	1e-50
955.	OSMTL233	sp|O23617|TPS5_ARATH	Glyma05g02020.1	trehalose-phosphatase/synthase 9	8e-49
956.	OSMTL233	sp|O23617|TPS5_ARATH	Glyma02g03820.1	trehalose-phosphatase/synthase 9	1e-52
957.	OSMTL233	sp|O23617|TPS5_ARATH	Glyma01g03870.1	trehalose-phosphatase/synthase 9	2e-52
958.	OSMTL233	sp|O23617|TPS5_ARATH	Glyma06g19590.1	trehalose-phosphatase/synthase 9	4e-51
959.	OSMTL233	sp|O23617|TPS5_ARATH	Glyma12g15500.1	trehalose-phosphatase/synthase 7	8e-52
960.	OSMTL233	sp|O23617|TPS5_ARATH	Glyma06g42820.1	trehalose-phosphatase/synthase 7	8e-52
961.	OSMTL233	sp|O23617|TPS5_ARATH	Glyma13g33970.2	trehalose-6-phosphate synthase	7e-26
962.	OSMTL233	sp|O23617|TPS5_ARATH	Glyma13g33970.1	trehalose-6-phosphate synthase	7e-26
963.	OSMTL233	sp|O23617|TPS5_ARATH	Glyma08g12760.1	trehalose-6-phosphate synthase	4e-27
964.	OSMTL233	sp|O23617|TPS5_ARATH	Glyma12g36280.1	trehalose-6-phosphate synthase	8e-27
965.	OSMTL233	sp|O23617|TPS5_ARATH	Glyma15g27480.1	trehalose-6-phosphate synthase	2e-26
966.	OSMTL233	sp|O23617|TPS5_ARATH	Glyma08g39870.2	trehalose phosphate synthase	5e-53
967.	OSMTL233	sp|O23617|TPS5_ARATH	Glyma08g39870.1	trehalose phosphate synthase	5e-53
968.	OSMTL233	sp|O23617|TPS5_ARATH	Glyma18g18590.1	trehalose phosphate synthase	4e-53
969.	OSMTL233	sp|O23617|TPS5_ARATH	Glyma20g25540.1	trehalose phosphatase/synthase 5	1e-54
970.	OSMTL233	sp|O23617|TPS5_ARATH	Glyma10g41680.1	trehalose phosphatase/synthase 5	3e-54
971.	OSMTL233	sp|O23617|TPS5_ARATH	Glyma20g25540.2	trehalose phosphatase/synthase 5	1e-54
972.	OSMTL233	sp|O23617|TPS5_ARATH	Glyma10g41680.2	trehalose phosphatase/synthase 5	3e-54
973.	OSMTL233	sp|O23617|TPS5_ARATH	Glyma13g01420.1	trehalose phosphatase/synthase 11	1e-35
974.	OSMTL233	sp|O23617|TPS5_ARATH	Glyma17g07530.2	trehalose phosphatase/synthase 11	2e-54
975.	OSMTL233	sp|O23617|TPS5_ARATH	Glyma17g07530.1	trehalose phosphatase/synthase 11	2e-54
976.	OSMTL2310	sp|Q94AH8|TPS6_ARATH	Glyma07g26980.1	UDP-Glycosyltransferase / trehalose-phosphatase family protein	7e-125
977.	OSMTL2310	sp|Q94AH8|TPS6_ARATH	Glyma02g09480.1	UDP-Glycosyltransferase / trehalose-phosphatase family protein	8e-119
978.	OSMTL2311	sp|Q94AH8|TPS6_ARATH	Glyma07g26980.1	UDP-Glycosyltransferase / trehalose-phosphatase family protein	3e-30
979.	OSMTL2316	sp|Q94AH8|TPS6_ARATH	Glyma07g26980.1	UDP-Glycosyltransferase / trehalose-phosphatase family protein	3e-132
980.	OSMTL2316	sp|Q94AH8|TPS6_ARATH	Glyma07g26980.1	UDP-Glycosyltransferase / trehalose-phosphatase family protein	3e-132
981.	OSMTL2316	sp|Q94AH8|TPS6_ARATH	Glyma02g09480.1	UDP-Glycosyltransferase / trehalose-phosphatase family protein	5e-124
982.	OSMTL2316	sp|Q94AH8|TPS6_ARATH	Glyma02g09480.1	UDP-Glycosyltransferase / trehalose-phosphatase family protein	5e-124
983.	OSMTL2319	sp|Q94AH8|TPS6_ARATH	Glyma07g26980.1	UDP-Glycosyltransferase / trehalose-phosphatase family protein	6e-30
984.	OSMTL2323	sp|Q94AH8|TPS6_ARATH	Glyma07g26980.1	UDP-Glycosyltransferase / trehalose-phosphatase family protein	4e-60
985.	OSMTL2323	sp|Q94AH8|TPS6_ARATH	Glyma07g26980.1	UDP-Glycosyltransferase / trehalose-phosphatase family protein	4e-60
986.	OSMTL2323	sp|Q94AH8|TPS6_ARATH	Glyma02g09480.1	UDP-Glycosyltransferase / trehalose-phosphatase family protein	4e-60
987.	OSMTL2323	sp|Q94AH8|TPS6_ARATH	Glyma02g09480.1	UDP-Glycosyltransferase / trehalose-phosphatase family protein	4e-60
988.	OSMTL2326	sp|Q94AH8|TPS6_ARATH	Glyma07g26980.1	UDP-Glycosyltransferase / trehalose-phosphatase family protein	3e-37
989.	OSMTL2327	sp|Q94AH8|TPS6_ARATH	Glyma07g26980.1	UDP-Glycosyltransferase / trehalose-phosphatase family protein	3e-18
990.	OSMTL2331	sp|Q94AH8|TPS6_ARATH	Glyma07g26980.1	UDP-Glycosyltransferase / trehalose-phosphatase family protein	6e-45
991.	OSMTL2331	sp|Q94AH8|TPS6_ARATH	Glyma02g09480.1	UDP-Glycosyltransferase / trehalose-phosphatase family protein	9e-62
992.	OSMTL2335	sp|Q94AH8|TPS6_ARATH	Glyma07g26980.1	UDP-Glycosyltransferase / trehalose-phosphatase family protein	3e-30
993.	OSMTL2338	sp|Q94AH8|TPS6_ARATH	Glyma07g26980.1	UDP-Glycosyltransferase / trehalose-phosphatase family protein	8e-34
994.	OSMTL2338	sp|Q94AH8|TPS6_ARATH	Glyma02g09480.1	UDP-Glycosyltransferase / trehalose-phosphatase family protein	9e-36
995.	OSMTL2339	sp|Q94AH8|TPS6_ARATH	Glyma07g26980.1	UDP-Glycosyltransferase / trehalose-phosphatase family protein	6e-54
996.	OSMTL2339	sp|Q94AH8|TPS6_ARATH	Glyma02g09480.1	UDP-Glycosyltransferase / trehalose-phosphatase family protein	2e-74
997.	OSMTL2340	sp|Q94AH8|TPS6_ARATH	Glyma07g26980.1	UDP-Glycosyltransferase / trehalose-phosphatase family protein	3e-20
998.	OSMTL2347	sp|Q94AH8|TPS6_ARATH	Glyma07g26980.1	UDP-Glycosyltransferase / trehalose-phosphatase family protein	3e-33
999.	OSMTL2347	sp|Q94AH8|TPS6_ARATH	Glyma07g26980.1	UDP-Glycosyltransferase / trehalose-phosphatase family protein	3e-33
1000.	OSMTL2347	sp|Q94AH8|TPS6_ARATH	Glyma02g09480.1	UDP-Glycosyltransferase / trehalose-phosphatase family protein	3e-33
1001.	OSMTL2347	sp|Q94AH8|TPS6_ARATH	Glyma02g09480.1	UDP-Glycosyltransferase / trehalose-phosphatase family protein	3e-33
1002.	OSMTL2348	sp|Q94AH8|TPS6_ARATH	Glyma07g26980.1	UDP-Glycosyltransferase / trehalose-phosphatase family protein	3e-86
1003.	OSMTL2348	sp|Q94AH8|TPS6_ARATH	Glyma02g09480.1	UDP-Glycosyltransferase / trehalose-phosphatase family protein	3e-86
1004.	OSMTL2350	sp|Q94AH8|TPS6_ARATH	Glyma07g26980.1	UDP-Glycosyltransferase / trehalose-phosphatase family protein	3e-64
1005.	OSMTL2350	sp|Q94AH8|TPS6_ARATH	Glyma02g09480.1	UDP-Glycosyltransferase / trehalose-phosphatase family protein	9e-25
1006.	OSMTL2351	sp|Q94AH8|TPS6_ARATH	Glyma07g26980.1	UDP-Glycosyltransferase / trehalose-phosphatase family protein	2e-30
1007.	OSMTL2351	sp|Q94AH8|TPS6_ARATH	Glyma02g09480.1	UDP-Glycosyltransferase / trehalose-phosphatase family protein	2e-40
1008.	OSMTL239	sp|Q94AH8|TPS6_ARATH	Glyma07g26980.1	UDP-Glycosyltransferase / trehalose-phosphatase family protein	8e-43
1009.	OSMTL239	sp|Q94AH8|TPS6_ARATH	Glyma07g26980.1	UDP-Glycosyltransferase / trehalose-phosphatase family protein	8e-43
1010.	OSMTL2310	sp|Q94AH8|TPS6_ARATH	Glyma04g35190.1	trehalose-phosphatase/synthase 9	4e-124
1011.	OSMTL2310	sp|Q94AH8|TPS6_ARATH	Glyma05g02020.1	trehalose-phosphatase/synthase 9	4e-120
1012.	OSMTL2310	sp|Q94AH8|TPS6_ARATH	Glyma02g03820.1	trehalose-phosphatase/synthase 9	8e-127
1013.	OSMTL2310	sp|Q94AH8|TPS6_ARATH	Glyma01g03870.1	trehalose-phosphatase/synthase 9	3e-125
1014.	OSMTL2310	sp|Q94AH8|TPS6_ARATH	Glyma06g19590.1	trehalose-phosphatase/synthase 9	2e-124
1015.	OSMTL2311	sp|Q94AH8|TPS6_ARATH	Glyma04g35190.1	trehalose-phosphatase/synthase 9	3e-25
1016.	OSMTL2311	sp|Q94AH8|TPS6_ARATH	Glyma05g02020.1	trehalose-phosphatase/synthase 9	6e-16
1017.	OSMTL2311	sp|Q94AH8|TPS6_ARATH	Glyma02g03820.1	trehalose-phosphatase/synthase 9	6e-25
1018.	OSMTL2311	sp|Q94AH8|TPS6_ARATH	Glyma01g03870.1	trehalose-phosphatase/synthase 9	3e-24
1019.	OSMTL2311	sp|Q94AH8|TPS6_ARATH	Glyma06g19590.1	trehalose-phosphatase/synthase 9	1e-25
1020.	OSMTL2316	sp|Q94AH8|TPS6_ARATH	Glyma04g35190.1	trehalose-phosphatase/synthase 9	5e-120
1021.	OSMTL2316	sp|Q94AH8|TPS6_ARATH	Glyma04g35190.1	trehalose-phosphatase/synthase 9	5e-120
1022.	OSMTL2316	sp|Q94AH8|TPS6_ARATH	Glyma05g02020.1	trehalose-phosphatase/synthase 9	2e-113
1023.	OSMTL2316	sp|Q94AH8|TPS6_ARATH	Glyma05g02020.1	trehalose-phosphatase/synthase 9	2e-113
1024.	OSMTL2316	sp|Q94AH8|TPS6_ARATH	Glyma02g03820.1	trehalose-phosphatase/synthase 9	4e-128
1025.	OSMTL2316	sp|Q94AH8|TPS6_ARATH	Glyma02g03820.1	trehalose-phosphatase/synthase 9	4e-128
1026.	OSMTL2316	sp|Q94AH8|TPS6_ARATH	Glyma01g03870.1	trehalose-phosphatase/synthase 9	1e-126
1027.	OSMTL2316	sp|Q94AH8|TPS6_ARATH	Glyma01g03870.1	trehalose-phosphatase/synthase 9	1e-126
1028.	OSMTL2316	sp|Q94AH8|TPS6_ARATH	Glyma06g19590.1	trehalose-phosphatase/synthase 9	3e-121
1029.	OSMTL2316	sp|Q94AH8|TPS6_ARATH	Glyma06g19590.1	trehalose-phosphatase/synthase 9	3e-121
1030.	OSMTL2319	sp|Q94AH8|TPS6_ARATH	Glyma04g35190.1	trehalose-phosphatase/synthase 9	1e-23
1031.	OSMTL2319	sp|Q94AH8|TPS6_ARATH	Glyma04g35190.1	trehalose-phosphatase/synthase 9	1e-23
1032.	OSMTL2319	sp|Q94AH8|TPS6_ARATH	Glyma05g02020.1	trehalose-phosphatase/synthase 9	2e-17
1033.	OSMTL2319	sp|Q94AH8|TPS6_ARATH	Glyma02g03820.1	trehalose-phosphatase/synthase 9	5e-26
1034.	OSMTL2319	sp|Q94AH8|TPS6_ARATH	Glyma01g03870.1	trehalose-phosphatase/synthase 9	1e-24
1035.	OSMTL2319	sp|Q94AH8|TPS6_ARATH	Glyma06g19590.1	trehalose-phosphatase/synthase 9	6e-24
1036.	OSMTL2319	sp|Q94AH8|TPS6_ARATH	Glyma06g19590.1	trehalose-phosphatase/synthase 9	6e-24
1037.	OSMTL2323	sp|Q94AH8|TPS6_ARATH	Glyma04g35190.1	trehalose-phosphatase/synthase 9	2e-56
1038.	OSMTL2323	sp|Q94AH8|TPS6_ARATH	Glyma04g35190.1	trehalose-phosphatase/synthase 9	2e-56
1039.	OSMTL2323	sp|Q94AH8|TPS6_ARATH	Glyma05g02020.1	trehalose-phosphatase/synthase 9	1e-52
1040.	OSMTL2323	sp|Q94AH8|TPS6_ARATH	Glyma05g02020.1	trehalose-phosphatase/synthase 9	1e-52
1041.	OSMTL2323	sp|Q94AH8|TPS6_ARATH	Glyma02g03820.1	trehalose-phosphatase/synthase 9	7e-56
1042.	OSMTL2323	sp|Q94AH8|TPS6_ARATH	Glyma02g03820.1	trehalose-phosphatase/synthase 9	7e-56
1043.	OSMTL2323	sp|Q94AH8|TPS6_ARATH	Glyma01g03870.1	trehalose-phosphatase/synthase 9	7e-56
1044.	OSMTL2323	sp|Q94AH8|TPS6_ARATH	Glyma01g03870.1	trehalose-phosphatase/synthase 9	7e-56
1045.	OSMTL2323	sp|Q94AH8|TPS6_ARATH	Glyma06g19590.1	trehalose-phosphatase/synthase 9	4e-57
1046.	OSMTL2323	sp|Q94AH8|TPS6_ARATH	Glyma06g19590.1	trehalose-phosphatase/synthase 9	4e-57
1047.	OSMTL2326	sp|Q94AH8|TPS6_ARATH	Glyma04g35190.1	trehalose-phosphatase/synthase 9	1e-34
1048.	OSMTL2326	sp|Q94AH8|TPS6_ARATH	Glyma05g02020.1	trehalose-phosphatase/synthase 9	1e-25
1049.	OSMTL2326	sp|Q94AH8|TPS6_ARATH	Glyma02g03820.1	trehalose-phosphatase/synthase 9	5e-35
1050.	OSMTL2326	sp|Q94AH8|TPS6_ARATH	Glyma01g03870.1	trehalose-phosphatase/synthase 9	4e-34
1051.	OSMTL2326	sp|Q94AH8|TPS6_ARATH	Glyma06g19590.1	trehalose-phosphatase/synthase 9	4e-35
1052.	OSMTL2327	sp|Q94AH8|TPS6_ARATH	Glyma04g35190.1	trehalose-phosphatase/synthase 9	9e-15
1053.	OSMTL2327	sp|Q94AH8|TPS6_ARATH	Glyma02g03820.1	trehalose-phosphatase/synthase 9	1e-15
1054.	OSMTL2327	sp|Q94AH8|TPS6_ARATH	Glyma01g03870.1	trehalose-phosphatase/synthase 9	3e-16
1055.	OSMTL2327	sp|Q94AH8|TPS6_ARATH	Glyma06g19590.1	trehalose-phosphatase/synthase 9	1e-15
1056.	OSMTL2331	sp|Q94AH8|TPS6_ARATH	Glyma04g35190.1	trehalose-phosphatase/synthase 9	6e-42
1057.	OSMTL2331	sp|Q94AH8|TPS6_ARATH	Glyma05g02020.1	trehalose-phosphatase/synthase 9	2e-40
1058.	OSMTL2331	sp|Q94AH8|TPS6_ARATH	Glyma02g03820.1	trehalose-phosphatase/synthase 9	2e-47
1059.	OSMTL2331	sp|Q94AH8|TPS6_ARATH	Glyma01g03870.1	trehalose-phosphatase/synthase 9	1e-47
1060.	OSMTL2331	sp|Q94AH8|TPS6_ARATH	Glyma06g19590.1	trehalose-phosphatase/synthase 9	2e-41
1061.	OSMTL2335	sp|Q94AH8|TPS6_ARATH	Glyma04g35190.1	trehalose-phosphatase/synthase 9	7e-31
1062.	OSMTL2335	sp|Q94AH8|TPS6_ARATH	Glyma05g02020.1	trehalose-phosphatase/synthase 9	5e-21
1063.	OSMTL2335	sp|Q94AH8|TPS6_ARATH	Glyma02g03820.1	trehalose-phosphatase/synthase 9	1e-29
1064.	OSMTL2335	sp|Q94AH8|TPS6_ARATH	Glyma02g03820.1	trehalose-phosphatase/synthase 9	1e-29
1065.	OSMTL2335	sp|Q94AH8|TPS6_ARATH	Glyma01g03870.1	trehalose-phosphatase/synthase 9	4e-29
1066.	OSMTL2335	sp|Q94AH8|TPS6_ARATH	Glyma01g03870.1	trehalose-phosphatase/synthase 9	4e-29
1067.	OSMTL2335	sp|Q94AH8|TPS6_ARATH	Glyma06g19590.1	trehalose-phosphatase/synthase 9	2e-31
1068.	OSMTL2338	sp|Q94AH8|TPS6_ARATH	Glyma04g35190.1	trehalose-phosphatase/synthase 9	1e-23
1069.	OSMTL2338	sp|Q94AH8|TPS6_ARATH	Glyma05g02020.1	trehalose-phosphatase/synthase 9	2e-25
1070.	OSMTL2338	sp|Q94AH8|TPS6_ARATH	Glyma02g03820.1	trehalose-phosphatase/synthase 9	1e-30
1071.	OSMTL2338	sp|Q94AH8|TPS6_ARATH	Glyma01g03870.1	trehalose-phosphatase/synthase 9	8e-32
1072.	OSMTL2338	sp|Q94AH8|TPS6_ARATH	Glyma06g19590.1	trehalose-phosphatase/synthase 9	1e-24
1073.	OSMTL2339	sp|Q94AH8|TPS6_ARATH	Glyma04g35190.1	trehalose-phosphatase/synthase 9	3e-59
1074.	OSMTL2339	sp|Q94AH8|TPS6_ARATH	Glyma05g02020.1	trehalose-phosphatase/synthase 9	2e-57
1075.	OSMTL2339	sp|Q94AH8|TPS6_ARATH	Glyma02g03820.1	trehalose-phosphatase/synthase 9	6e-63
1076.	OSMTL2339	sp|Q94AH8|TPS6_ARATH	Glyma01g03870.1	trehalose-phosphatase/synthase 9	1e-62
1077.	OSMTL2339	sp|Q94AH8|TPS6_ARATH	Glyma06g19590.1	trehalose-phosphatase/synthase 9	1e-59
1078.	OSMTL2340	sp|Q94AH8|TPS6_ARATH	Glyma04g35190.1	trehalose-phosphatase/synthase 9	9e-16
1079.	OSMTL2340	sp|Q94AH8|TPS6_ARATH	Glyma02g03820.1	trehalose-phosphatase/synthase 9	7e-16
1080.	OSMTL2340	sp|Q94AH8|TPS6_ARATH	Glyma01g03870.1	trehalose-phosphatase/synthase 9	7e-16
1081.	OSMTL2340	sp|Q94AH8|TPS6_ARATH	Glyma06g19590.1	trehalose-phosphatase/synthase 9	3e-16
1082.	OSMTL2347	sp|Q94AH8|TPS6_ARATH	Glyma04g35190.1	trehalose-phosphatase/synthase 9	5e-22
1083.	OSMTL2347	sp|Q94AH8|TPS6_ARATH	Glyma04g35190.1	trehalose-phosphatase/synthase 9	5e-22
1084.	OSMTL2347	sp|Q94AH8|TPS6_ARATH	Glyma05g02020.1	trehalose-phosphatase/synthase 9	3e-21
1085.	OSMTL2347	sp|Q94AH8|TPS6_ARATH	Glyma05g02020.1	trehalose-phosphatase/synthase 9	3e-21
1086.	OSMTL2347	sp|Q94AH8|TPS6_ARATH	Glyma02g03820.1	trehalose-phosphatase/synthase 9	2e-22
1087.	OSMTL2347	sp|Q94AH8|TPS6_ARATH	Glyma02g03820.1	trehalose-phosphatase/synthase 9	2e-22
1088.	OSMTL2347	sp|Q94AH8|TPS6_ARATH	Glyma01g03870.1	trehalose-phosphatase/synthase 9	1e-22
1089.	OSMTL2347	sp|Q94AH8|TPS6_ARATH	Glyma01g03870.1	trehalose-phosphatase/synthase 9	1e-22
1090.	OSMTL2347	sp|Q94AH8|TPS6_ARATH	Glyma06g19590.1	trehalose-phosphatase/synthase 9	8e-22
1091.	OSMTL2347	sp|Q94AH8|TPS6_ARATH	Glyma06g19590.1	trehalose-phosphatase/synthase 9	8e-22
1092.	OSMTL2348	sp|Q94AH8|TPS6_ARATH	Glyma04g35190.1	trehalose-phosphatase/synthase 9	1e-74
1093.	OSMTL2348	sp|Q94AH8|TPS6_ARATH	Glyma05g02020.1	trehalose-phosphatase/synthase 9	4e-76
1094.	OSMTL2348	sp|Q94AH8|TPS6_ARATH	Glyma02g03820.1	trehalose-phosphatase/synthase 9	8e-82
1095.	OSMTL2348	sp|Q94AH8|TPS6_ARATH	Glyma01g03870.1	trehalose-phosphatase/synthase 9	2e-80
1096.	OSMTL2348	sp|Q94AH8|TPS6_ARATH	Glyma06g19590.1	trehalose-phosphatase/synthase 9	3e-75
1097.	OSMTL2350	sp|Q94AH8|TPS6_ARATH	Glyma04g35190.1	trehalose-phosphatase/synthase 9	1e-55
1098.	OSMTL2350	sp|Q94AH8|TPS6_ARATH	Glyma05g02020.1	trehalose-phosphatase/synthase 9	9e-49
1099.	OSMTL2350	sp|Q94AH8|TPS6_ARATH	Glyma02g03820.1	trehalose-phosphatase/synthase 9	2e-60
1100.	OSMTL2350	sp|Q94AH8|TPS6_ARATH	Glyma01g03870.1	trehalose-phosphatase/synthase 9	3e-58
1101.	OSMTL2350	sp|Q94AH8|TPS6_ARATH	Glyma06g19590.1	trehalose-phosphatase/synthase 9	1e-56
1102.	OSMTL2351	sp|Q94AH8|TPS6_ARATH	Glyma04g35190.1	trehalose-phosphatase/synthase 9	3e-31
1103.	OSMTL2351	sp|Q94AH8|TPS6_ARATH	Glyma05g02020.1	trehalose-phosphatase/synthase 9	5e-30
1104.	OSMTL2351	sp|Q94AH8|TPS6_ARATH	Glyma02g03820.1	trehalose-phosphatase/synthase 9	5e-35
1105.	OSMTL2351	sp|Q94AH8|TPS6_ARATH	Glyma01g03870.1	trehalose-phosphatase/synthase 9	9e-35
1106.	OSMTL2351	sp|Q94AH8|TPS6_ARATH	Glyma06g19590.1	trehalose-phosphatase/synthase 9	3e-31
1107.	OSMTL239	sp|Q94AH8|TPS6_ARATH	Glyma04g35190.1	trehalose-phosphatase/synthase 9	2e-43
1108.	OSMTL239	sp|Q94AH8|TPS6_ARATH	Glyma04g35190.1	trehalose-phosphatase/synthase 9	2e-43
1109.	OSMTL239	sp|Q94AH8|TPS6_ARATH	Glyma05g02020.1	trehalose-phosphatase/synthase 9	1e-35
1110.	OSMTL239	sp|Q94AH8|TPS6_ARATH	Glyma05g02020.1	trehalose-phosphatase/synthase 9	1e-35
1111.	OSMTL239	sp|Q94AH8|TPS6_ARATH	Glyma02g03820.1	trehalose-phosphatase/synthase 9	3e-44
1112.	OSMTL239	sp|Q94AH8|TPS6_ARATH	Glyma02g03820.1	trehalose-phosphatase/synthase 9	3e-44
1113.	OSMTL239	sp|Q94AH8|TPS6_ARATH	Glyma01g03870.1	trehalose-phosphatase/synthase 9	1e-42
1114.	OSMTL239	sp|Q94AH8|TPS6_ARATH	Glyma01g03870.1	trehalose-phosphatase/synthase 9	1e-42
1115.	OSMTL239	sp|Q94AH8|TPS6_ARATH	Glyma06g19590.1	trehalose-phosphatase/synthase 9	2e-44
1116.	OSMTL239	sp|Q94AH8|TPS6_ARATH	Glyma06g19590.1	trehalose-phosphatase/synthase 9	2e-44
1117.	OSMTL2310	sp|Q94AH8|TPS6_ARATH	Glyma12g15500.1	trehalose-phosphatase/synthase 7	4e-128
1118.	OSMTL2310	sp|Q94AH8|TPS6_ARATH	Glyma06g42820.1	trehalose-phosphatase/synthase 7	4e-128
1119.	OSMTL2311	sp|Q94AH8|TPS6_ARATH	Glyma12g15500.1	trehalose-phosphatase/synthase 7	1e-26
1120.	OSMTL2311	sp|Q94AH8|TPS6_ARATH	Glyma06g42820.1	trehalose-phosphatase/synthase 7	1e-26
1121.	OSMTL2316	sp|Q94AH8|TPS6_ARATH	Glyma06g42820.1	trehalose-phosphatase/synthase 7	6e-124
1122.	OSMTL2316	sp|Q94AH8|TPS6_ARATH	Glyma06g42820.1	trehalose-phosphatase/synthase 7	6e-124
1123.	OSMTL2316	sp|Q94AH8|TPS6_ARATH	Glyma12g15500.1	trehalose-phosphatase/synthase 7	3e-123
1124.	OSMTL2316	sp|Q94AH8|TPS6_ARATH	Glyma12g15500.1	trehalose-phosphatase/synthase 7	3e-123
1125.	OSMTL2319	sp|Q94AH8|TPS6_ARATH	Glyma06g42820.1	trehalose-phosphatase/synthase 7	1e-24
1126.	OSMTL2319	sp|Q94AH8|TPS6_ARATH	Glyma06g42820.1	trehalose-phosphatase/synthase 7	1e-24
1127.	OSMTL2319	sp|Q94AH8|TPS6_ARATH	Glyma12g15500.1	trehalose-phosphatase/synthase 7	2e-24
1128.	OSMTL2319	sp|Q94AH8|TPS6_ARATH	Glyma12g15500.1	trehalose-phosphatase/synthase 7	2e-24
1129.	OSMTL2323	sp|Q94AH8|TPS6_ARATH	Glyma12g15500.1	trehalose-phosphatase/synthase 7	2e-57
1130.	OSMTL2323	sp|Q94AH8|TPS6_ARATH	Glyma12g15500.1	trehalose-phosphatase/synthase 7	2e-57
1131.	OSMTL2323	sp|Q94AH8|TPS6_ARATH	Glyma06g42820.1	trehalose-phosphatase/synthase 7	4e-57
1132.	OSMTL2323	sp|Q94AH8|TPS6_ARATH	Glyma06g42820.1	trehalose-phosphatase/synthase 7	4e-57
1133.	OSMTL2326	sp|Q94AH8|TPS6_ARATH	Glyma12g15500.1	trehalose-phosphatase/synthase 7	2e-36
1134.	OSMTL2326	sp|Q94AH8|TPS6_ARATH	Glyma06g42820.1	trehalose-phosphatase/synthase 7	2e-36
1135.	OSMTL2327	sp|Q94AH8|TPS6_ARATH	Glyma06g42820.1	trehalose-phosphatase/synthase 7	8e-17
1136.	OSMTL2327	sp|Q94AH8|TPS6_ARATH	Glyma12g15500.1	trehalose-phosphatase/synthase 7	2e-16
1137.	OSMTL2331	sp|Q94AH8|TPS6_ARATH	Glyma12g15500.1	trehalose-phosphatase/synthase 7	2e-47
1138.	OSMTL2331	sp|Q94AH8|TPS6_ARATH	Glyma06g42820.1	trehalose-phosphatase/synthase 7	2e-46
1139.	OSMTL2335	sp|Q94AH8|TPS6_ARATH	Glyma06g42820.1	trehalose-phosphatase/synthase 7	2e-32
1140.	OSMTL2335	sp|Q94AH8|TPS6_ARATH	Glyma12g15500.1	trehalose-phosphatase/synthase 7	6e-32
1141.	OSMTL2338	sp|Q94AH8|TPS6_ARATH	Glyma12g15500.1	trehalose-phosphatase/synthase 7	3e-32
1142.	OSMTL2338	sp|Q94AH8|TPS6_ARATH	Glyma06g42820.1	trehalose-phosphatase/synthase 7	3e-32
1143.	OSMTL2339	sp|Q94AH8|TPS6_ARATH	Glyma06g42820.1	trehalose-phosphatase/synthase 7	4e-60
1144.	OSMTL2339	sp|Q94AH8|TPS6_ARATH	Glyma12g15500.1	trehalose-phosphatase/synthase 7	1e-59
1145.	OSMTL2340	sp|Q94AH8|TPS6_ARATH	Glyma12g15500.1	trehalose-phosphatase/synthase 7	3e-18
1146.	OSMTL2340	sp|Q94AH8|TPS6_ARATH	Glyma06g42820.1	trehalose-phosphatase/synthase 7	5e-18
1147.	OSMTL2347	sp|Q94AH8|TPS6_ARATH	Glyma12g15500.1	trehalose-phosphatase/synthase 7	3e-25
1148.	OSMTL2347	sp|Q94AH8|TPS6_ARATH	Glyma12g15500.1	trehalose-phosphatase/synthase 7	3e-25
1149.	OSMTL2347	sp|Q94AH8|TPS6_ARATH	Glyma06g42820.1	trehalose-phosphatase/synthase 7	1e-24
1150.	OSMTL2347	sp|Q94AH8|TPS6_ARATH	Glyma06g42820.1	trehalose-phosphatase/synthase 7	1e-24
1151.	OSMTL2348	sp|Q94AH8|TPS6_ARATH	Glyma12g15500.1	trehalose-phosphatase/synthase 7	8e-77
1152.	OSMTL2348	sp|Q94AH8|TPS6_ARATH	Glyma06g42820.1	trehalose-phosphatase/synthase 7	8e-77
1153.	OSMTL2350	sp|Q94AH8|TPS6_ARATH	Glyma06g42820.1	trehalose-phosphatase/synthase 7	8e-61
1154.	OSMTL2350	sp|Q94AH8|TPS6_ARATH	Glyma12g15500.1	trehalose-phosphatase/synthase 7	1e-59
1155.	OSMTL2351	sp|Q94AH8|TPS6_ARATH	Glyma06g42820.1	trehalose-phosphatase/synthase 7	6e-34
1156.	OSMTL2351	sp|Q94AH8|TPS6_ARATH	Glyma12g15500.1	trehalose-phosphatase/synthase 7	2e-33
1157.	OSMTL239	sp|Q94AH8|TPS6_ARATH	Glyma06g42820.1	trehalose-phosphatase/synthase 7	4e-45
1158.	OSMTL239	sp|Q94AH8|TPS6_ARATH	Glyma06g42820.1	trehalose-phosphatase/synthase 7	4e-45
1159.	OSMTL239	sp|Q94AH8|TPS6_ARATH	Glyma12g15500.1	trehalose-phosphatase/synthase 7	7e-45
1160.	OSMTL239	sp|Q94AH8|TPS6_ARATH	Glyma12g15500.1	trehalose-phosphatase/synthase 7	7e-45
1161.	OSMTL2310	sp|Q94AH8|TPS6_ARATH	Glyma13g33970.1	trehalose-6-phosphate synthase	4e-36
1162.	OSMTL2310	sp|Q94AH8|TPS6_ARATH	Glyma13g33970.2	trehalose-6-phosphate synthase	1e-35
1163.	OSMTL2310	sp|Q94AH8|TPS6_ARATH	Glyma08g12760.1	trehalose-6-phosphate synthase	4e-33
1164.	OSMTL2310	sp|Q94AH8|TPS6_ARATH	Glyma12g36280.1	trehalose-6-phosphate synthase	5e-36
1165.	OSMTL2310	sp|Q94AH8|TPS6_ARATH	Glyma15g27480.1	trehalose-6-phosphate synthase	3e-37
1166.	OSMTL2316	sp|Q94AH8|TPS6_ARATH	Glyma13g33970.2	trehalose-6-phosphate synthase	2e-20
1167.	OSMTL2316	sp|Q94AH8|TPS6_ARATH	Glyma13g33970.1	trehalose-6-phosphate synthase	2e-20
1168.	OSMTL2316	sp|Q94AH8|TPS6_ARATH	Glyma08g12760.1	trehalose-6-phosphate synthase	7e-27
1169.	OSMTL2316	sp|Q94AH8|TPS6_ARATH	Glyma08g12760.1	trehalose-6-phosphate synthase	7e-27
1170.	OSMTL2316	sp|Q94AH8|TPS6_ARATH	Glyma05g29650.1	trehalose-6-phosphate synthase	4e-11
1171.	OSMTL2316	sp|Q94AH8|TPS6_ARATH	Glyma12g36280.1	trehalose-6-phosphate synthase	2e-20
1172.	OSMTL2316	sp|Q94AH8|TPS6_ARATH	Glyma15g27480.1	trehalose-6-phosphate synthase	9e-27
1173.	OSMTL2316	sp|Q94AH8|TPS6_ARATH	Glyma15g27480.1	trehalose-6-phosphate synthase	9e-27
1174.	OSMTL2323	sp|Q94AH8|TPS6_ARATH	Glyma13g33970.2	trehalose-6-phosphate synthase	3e-35
1175.	OSMTL2323	sp|Q94AH8|TPS6_ARATH	Glyma13g33970.1	trehalose-6-phosphate synthase	3e-35
1176.	OSMTL2323	sp|Q94AH8|TPS6_ARATH	Glyma08g12760.1	trehalose-6-phosphate synthase	6e-36
1177.	OSMTL2323	sp|Q94AH8|TPS6_ARATH	Glyma12g36280.1	trehalose-6-phosphate synthase	2e-35
1178.	OSMTL2323	sp|Q94AH8|TPS6_ARATH	Glyma15g27480.1	trehalose-6-phosphate synthase	4e-36
1179.	OSMTL2339	sp|Q94AH8|TPS6_ARATH	Glyma13g33970.2	trehalose-6-phosphate synthase	3e-13
1180.	OSMTL2339	sp|Q94AH8|TPS6_ARATH	Glyma13g33970.1	trehalose-6-phosphate synthase	3e-13
1181.	OSMTL2339	sp|Q94AH8|TPS6_ARATH	Glyma08g12760.1	trehalose-6-phosphate synthase	4e-11
1182.	OSMTL2339	sp|Q94AH8|TPS6_ARATH	Glyma12g36280.1	trehalose-6-phosphate synthase	3e-13
1183.	OSMTL2339	sp|Q94AH8|TPS6_ARATH	Glyma15g27480.1	trehalose-6-phosphate synthase	1e-14
1184.	OSMTL2339	sp|Q94AH8|TPS6_ARATH	Glyma15g27480.1	trehalose-6-phosphate synthase	1e-14
1185.	OSMTL2348	sp|Q94AH8|TPS6_ARATH	Glyma13g33970.2	trehalose-6-phosphate synthase	9e-38
1186.	OSMTL2348	sp|Q94AH8|TPS6_ARATH	Glyma13g33970.1	trehalose-6-phosphate synthase	9e-38
1187.	OSMTL2348	sp|Q94AH8|TPS6_ARATH	Glyma08g12760.1	trehalose-6-phosphate synthase	1e-39
1188.	OSMTL2348	sp|Q94AH8|TPS6_ARATH	Glyma12g36280.1	trehalose-6-phosphate synthase	1e-38
1189.	OSMTL2348	sp|Q94AH8|TPS6_ARATH	Glyma15g27480.1	trehalose-6-phosphate synthase	7e-39
1190.	OSMTL2350	sp|Q94AH8|TPS6_ARATH	Glyma13g33970.1	trehalose-6-phosphate synthase	2e-13
1191.	OSMTL2350	sp|Q94AH8|TPS6_ARATH	Glyma13g33970.2	trehalose-6-phosphate synthase	6e-13
1192.	OSMTL2350	sp|Q94AH8|TPS6_ARATH	Glyma08g12760.1	trehalose-6-phosphate synthase	1e-14
1193.	OSMTL2350	sp|Q94AH8|TPS6_ARATH	Glyma12g36280.1	trehalose-6-phosphate synthase	1e-13
1194.	OSMTL2350	sp|Q94AH8|TPS6_ARATH	Glyma15g27480.1	trehalose-6-phosphate synthase	5e-13
1195.	OSMTL2310	sp|Q94AH8|TPS6_ARATH	Glyma08g39870.2	trehalose phosphate synthase	3e-130
1196.	OSMTL2310	sp|Q94AH8|TPS6_ARATH	Glyma08g39870.1	trehalose phosphate synthase	3e-130
1197.	OSMTL2310	sp|Q94AH8|TPS6_ARATH	Glyma18g18590.1	trehalose phosphate synthase	1e-130
1198.	OSMTL2311	sp|Q94AH8|TPS6_ARATH	Glyma08g39870.2	trehalose phosphate synthase	2e-27
1199.	OSMTL2311	sp|Q94AH8|TPS6_ARATH	Glyma08g39870.1	trehalose phosphate synthase	2e-27
1200.	OSMTL2311	sp|Q94AH8|TPS6_ARATH	Glyma18g18590.1	trehalose phosphate synthase	4e-28
1201.	OSMTL2316	sp|Q94AH8|TPS6_ARATH	Glyma08g39870.2	trehalose phosphate synthase	9e-129
1202.	OSMTL2316	sp|Q94AH8|TPS6_ARATH	Glyma08g39870.2	trehalose phosphate synthase	9e-129
1203.	OSMTL2316	sp|Q94AH8|TPS6_ARATH	Glyma08g39870.1	trehalose phosphate synthase	9e-129
1204.	OSMTL2316	sp|Q94AH8|TPS6_ARATH	Glyma08g39870.1	trehalose phosphate synthase	9e-129
1205.	OSMTL2316	sp|Q94AH8|TPS6_ARATH	Glyma18g18590.1	trehalose phosphate synthase	1e-128
1206.	OSMTL2316	sp|Q94AH8|TPS6_ARATH	Glyma18g18590.1	trehalose phosphate synthase	1e-128
1207.	OSMTL2319	sp|Q94AH8|TPS6_ARATH	Glyma08g39870.2	trehalose phosphate synthase	5e-26
1208.	OSMTL2319	sp|Q94AH8|TPS6_ARATH	Glyma08g39870.1	trehalose phosphate synthase	5e-26
1209.	OSMTL2319	sp|Q94AH8|TPS6_ARATH	Glyma18g18590.1	trehalose phosphate synthase	1e-26
1210.	OSMTL2323	sp|Q94AH8|TPS6_ARATH	Glyma08g39870.2	trehalose phosphate synthase	2e-54
1211.	OSMTL2323	sp|Q94AH8|TPS6_ARATH	Glyma08g39870.1	trehalose phosphate synthase	2e-54
1212.	OSMTL2323	sp|Q94AH8|TPS6_ARATH	Glyma18g18590.1	trehalose phosphate synthase	2e-54
1213.	OSMTL2326	sp|Q94AH8|TPS6_ARATH	Glyma08g39870.2	trehalose phosphate synthase	4e-38
1214.	OSMTL2326	sp|Q94AH8|TPS6_ARATH	Glyma08g39870.1	trehalose phosphate synthase	4e-38
1215.	OSMTL2326	sp|Q94AH8|TPS6_ARATH	Glyma18g18590.1	trehalose phosphate synthase	1e-38
1216.	OSMTL2327	sp|Q94AH8|TPS6_ARATH	Glyma08g39870.2	trehalose phosphate synthase	4e-17
1217.	OSMTL2327	sp|Q94AH8|TPS6_ARATH	Glyma08g39870.1	trehalose phosphate synthase	4e-17
1218.	OSMTL2327	sp|Q94AH8|TPS6_ARATH	Glyma18g18590.1	trehalose phosphate synthase	2e-17
1219.	OSMTL2331	sp|Q94AH8|TPS6_ARATH	Glyma08g39870.2	trehalose phosphate synthase	2e-46
1220.	OSMTL2331	sp|Q94AH8|TPS6_ARATH	Glyma08g39870.1	trehalose phosphate synthase	2e-46
1221.	OSMTL2331	sp|Q94AH8|TPS6_ARATH	Glyma18g18590.1	trehalose phosphate synthase	2e-46
1222.	OSMTL2335	sp|Q94AH8|TPS6_ARATH	Glyma08g39870.2	trehalose phosphate synthase	5e-33
1223.	OSMTL2335	sp|Q94AH8|TPS6_ARATH	Glyma08g39870.2	trehalose phosphate synthase	5e-33
1224.	OSMTL2335	sp|Q94AH8|TPS6_ARATH	Glyma08g39870.1	trehalose phosphate synthase	5e-33
1225.	OSMTL2335	sp|Q94AH8|TPS6_ARATH	Glyma08g39870.1	trehalose phosphate synthase	5e-33
1226.	OSMTL2335	sp|Q94AH8|TPS6_ARATH	Glyma18g18590.1	trehalose phosphate synthase	1e-33
1227.	OSMTL2335	sp|Q94AH8|TPS6_ARATH	Glyma18g18590.1	trehalose phosphate synthase	1e-33
1228.	OSMTL2338	sp|Q94AH8|TPS6_ARATH	Glyma08g39870.2	trehalose phosphate synthase	6e-34
1229.	OSMTL2338	sp|Q94AH8|TPS6_ARATH	Glyma08g39870.1	trehalose phosphate synthase	6e-34
1230.	OSMTL2338	sp|Q94AH8|TPS6_ARATH	Glyma18g18590.1	trehalose phosphate synthase	6e-34
1231.	OSMTL2339	sp|Q94AH8|TPS6_ARATH	Glyma08g39870.2	trehalose phosphate synthase	3e-63
1232.	OSMTL2339	sp|Q94AH8|TPS6_ARATH	Glyma08g39870.1	trehalose phosphate synthase	3e-63
1233.	OSMTL2339	sp|Q94AH8|TPS6_ARATH	Glyma18g18590.1	trehalose phosphate synthase	2e-62
1234.	OSMTL2340	sp|Q94AH8|TPS6_ARATH	Glyma08g39870.2	trehalose phosphate synthase	3e-18
1235.	OSMTL2340	sp|Q94AH8|TPS6_ARATH	Glyma08g39870.1	trehalose phosphate synthase	3e-18
1236.	OSMTL2340	sp|Q94AH8|TPS6_ARATH	Glyma18g18590.1	trehalose phosphate synthase	3e-18
1237.	OSMTL2347	sp|Q94AH8|TPS6_ARATH	Glyma08g39870.2	trehalose phosphate synthase	9e-23
1238.	OSMTL2347	sp|Q94AH8|TPS6_ARATH	Glyma08g39870.2	trehalose phosphate synthase	9e-23
1239.	OSMTL2347	sp|Q94AH8|TPS6_ARATH	Glyma08g39870.1	trehalose phosphate synthase	9e-23
1240.	OSMTL2347	sp|Q94AH8|TPS6_ARATH	Glyma08g39870.1	trehalose phosphate synthase	9e-23
1241.	OSMTL2347	sp|Q94AH8|TPS6_ARATH	Glyma18g18590.1	trehalose phosphate synthase	9e-23
1242.	OSMTL2347	sp|Q94AH8|TPS6_ARATH	Glyma18g18590.1	trehalose phosphate synthase	9e-23
1243.	OSMTL2348	sp|Q94AH8|TPS6_ARATH	Glyma08g39870.2	trehalose phosphate synthase	1e-82
1244.	OSMTL2348	sp|Q94AH8|TPS6_ARATH	Glyma08g39870.1	trehalose phosphate synthase	1e-82
1245.	OSMTL2348	sp|Q94AH8|TPS6_ARATH	Glyma18g18590.1	trehalose phosphate synthase	1e-82
1246.	OSMTL2350	sp|Q94AH8|TPS6_ARATH	Glyma08g39870.2	trehalose phosphate synthase	8e-61
1247.	OSMTL2350	sp|Q94AH8|TPS6_ARATH	Glyma08g39870.1	trehalose phosphate synthase	8e-61
1248.	OSMTL2350	sp|Q94AH8|TPS6_ARATH	Glyma18g18590.1	trehalose phosphate synthase	2e-61
1249.	OSMTL2351	sp|Q94AH8|TPS6_ARATH	Glyma08g39870.2	trehalose phosphate synthase	2e-34
1250.	OSMTL2351	sp|Q94AH8|TPS6_ARATH	Glyma08g39870.1	trehalose phosphate synthase	2e-34
1251.	OSMTL2351	sp|Q94AH8|TPS6_ARATH	Glyma18g18590.1	trehalose phosphate synthase	3e-34
1252.	OSMTL239	sp|Q94AH8|TPS6_ARATH	Glyma08g39870.2	trehalose phosphate synthase	4e-45
1253.	OSMTL239	sp|Q94AH8|TPS6_ARATH	Glyma08g39870.2	trehalose phosphate synthase	4e-45
1254.	OSMTL239	sp|Q94AH8|TPS6_ARATH	Glyma08g39870.1	trehalose phosphate synthase	4e-45
1255.	OSMTL239	sp|Q94AH8|TPS6_ARATH	Glyma08g39870.1	trehalose phosphate synthase	4e-45
1256.	OSMTL239	sp|Q94AH8|TPS6_ARATH	Glyma18g18590.1	trehalose phosphate synthase	3e-46
1257.	OSMTL239	sp|Q94AH8|TPS6_ARATH	Glyma18g18590.1	trehalose phosphate synthase	3e-46
1258.	OSMTL2310	sp|Q94AH8|TPS6_ARATH	Glyma10g41680.1	trehalose phosphatase/synthase 5	9e-144
1259.	OSMTL2310	sp|Q94AH8|TPS6_ARATH	Glyma20g25540.1	trehalose phosphatase/synthase 5	8e-143
1260.	OSMTL2310	sp|Q94AH8|TPS6_ARATH	Glyma10g41680.2	trehalose phosphatase/synthase 5	9e-144
1261.	OSMTL2310	sp|Q94AH8|TPS6_ARATH	Glyma20g25540.2	trehalose phosphatase/synthase 5	8e-143
1262.	OSMTL2311	sp|Q94AH8|TPS6_ARATH	Glyma20g25540.1	trehalose phosphatase/synthase 5	6e-29
1263.	OSMTL2311	sp|Q94AH8|TPS6_ARATH	Glyma10g41680.1	trehalose phosphatase/synthase 5	3e-28
1264.	OSMTL2311	sp|Q94AH8|TPS6_ARATH	Glyma20g25540.2	trehalose phosphatase/synthase 5	6e-29
1265.	OSMTL2311	sp|Q94AH8|TPS6_ARATH	Glyma10g41680.2	trehalose phosphatase/synthase 5	3e-28
1266.	OSMTL2316	sp|Q94AH8|TPS6_ARATH	Glyma10g41680.1	trehalose phosphatase/synthase 5	2e-146
1267.	OSMTL2316	sp|Q94AH8|TPS6_ARATH	Glyma10g41680.1	trehalose phosphatase/synthase 5	2e-146
1268.	OSMTL2316	sp|Q94AH8|TPS6_ARATH	Glyma20g25540.1	trehalose phosphatase/synthase 5	7e-146
1269.	OSMTL2316	sp|Q94AH8|TPS6_ARATH	Glyma20g25540.1	trehalose phosphatase/synthase 5	7e-146
1270.	OSMTL2316	sp|Q94AH8|TPS6_ARATH	Glyma10g41680.2	trehalose phosphatase/synthase 5	2e-146
1271.	OSMTL2316	sp|Q94AH8|TPS6_ARATH	Glyma10g41680.2	trehalose phosphatase/synthase 5	2e-146
1272.	OSMTL2316	sp|Q94AH8|TPS6_ARATH	Glyma20g25540.2	trehalose phosphatase/synthase 5	7e-146
1273.	OSMTL2316	sp|Q94AH8|TPS6_ARATH	Glyma20g25540.2	trehalose phosphatase/synthase 5	7e-146
1274.	OSMTL2319	sp|Q94AH8|TPS6_ARATH	Glyma20g25540.1	trehalose phosphatase/synthase 5	3e-29
1275.	OSMTL2319	sp|Q94AH8|TPS6_ARATH	Glyma20g25540.1	trehalose phosphatase/synthase 5	3e-29
1276.	OSMTL2319	sp|Q94AH8|TPS6_ARATH	Glyma10g41680.1	trehalose phosphatase/synthase 5	1e-28
1277.	OSMTL2319	sp|Q94AH8|TPS6_ARATH	Glyma10g41680.1	trehalose phosphatase/synthase 5	1e-28
1278.	OSMTL2319	sp|Q94AH8|TPS6_ARATH	Glyma20g25540.2	trehalose phosphatase/synthase 5	3e-29
1279.	OSMTL2319	sp|Q94AH8|TPS6_ARATH	Glyma20g25540.2	trehalose phosphatase/synthase 5	3e-29
1280.	OSMTL2319	sp|Q94AH8|TPS6_ARATH	Glyma10g41680.2	trehalose phosphatase/synthase 5	1e-28
1281.	OSMTL2319	sp|Q94AH8|TPS6_ARATH	Glyma10g41680.2	trehalose phosphatase/synthase 5	1e-28
1282.	OSMTL2323	sp|Q94AH8|TPS6_ARATH	Glyma20g25540.1	trehalose phosphatase/synthase 5	6e-61
1283.	OSMTL2323	sp|Q94AH8|TPS6_ARATH	Glyma20g25540.1	trehalose phosphatase/synthase 5	6e-61
1284.	OSMTL2323	sp|Q94AH8|TPS6_ARATH	Glyma10g41680.1	trehalose phosphatase/synthase 5	6e-61
1285.	OSMTL2323	sp|Q94AH8|TPS6_ARATH	Glyma10g41680.1	trehalose phosphatase/synthase 5	6e-61
1286.	OSMTL2323	sp|Q94AH8|TPS6_ARATH	Glyma20g25540.2	trehalose phosphatase/synthase 5	6e-61
1287.	OSMTL2323	sp|Q94AH8|TPS6_ARATH	Glyma20g25540.2	trehalose phosphatase/synthase 5	6e-61
1288.	OSMTL2323	sp|Q94AH8|TPS6_ARATH	Glyma10g41680.2	trehalose phosphatase/synthase 5	6e-61
1289.	OSMTL2323	sp|Q94AH8|TPS6_ARATH	Glyma10g41680.2	trehalose phosphatase/synthase 5	6e-61
1290.	OSMTL2326	sp|Q94AH8|TPS6_ARATH	Glyma20g25540.1	trehalose phosphatase/synthase 5	3e-39
1291.	OSMTL2326	sp|Q94AH8|TPS6_ARATH	Glyma10g41680.1	trehalose phosphatase/synthase 5	8e-39
1292.	OSMTL2326	sp|Q94AH8|TPS6_ARATH	Glyma20g25540.2	trehalose phosphatase/synthase 5	3e-39
1293.	OSMTL2326	sp|Q94AH8|TPS6_ARATH	Glyma10g41680.2	trehalose phosphatase/synthase 5	8e-39
1294.	OSMTL2327	sp|Q94AH8|TPS6_ARATH	Glyma20g25540.1	trehalose phosphatase/synthase 5	8e-17
1295.	OSMTL2327	sp|Q94AH8|TPS6_ARATH	Glyma10g41680.1	trehalose phosphatase/synthase 5	8e-17
1296.	OSMTL2327	sp|Q94AH8|TPS6_ARATH	Glyma20g25540.2	trehalose phosphatase/synthase 5	8e-17
1297.	OSMTL2327	sp|Q94AH8|TPS6_ARATH	Glyma10g41680.2	trehalose phosphatase/synthase 5	8e-17
1298.	OSMTL2331	sp|Q94AH8|TPS6_ARATH	Glyma20g25540.1	trehalose phosphatase/synthase 5	7e-56
1299.	OSMTL2331	sp|Q94AH8|TPS6_ARATH	Glyma10g41680.1	trehalose phosphatase/synthase 5	1e-55
1300.	OSMTL2331	sp|Q94AH8|TPS6_ARATH	Glyma20g25540.2	trehalose phosphatase/synthase 5	7e-56
1301.	OSMTL2331	sp|Q94AH8|TPS6_ARATH	Glyma10g41680.2	trehalose phosphatase/synthase 5	1e-55
1302.	OSMTL2335	sp|Q94AH8|TPS6_ARATH	Glyma20g25540.1	trehalose phosphatase/synthase 5	2e-36
1303.	OSMTL2335	sp|Q94AH8|TPS6_ARATH	Glyma20g25540.1	trehalose phosphatase/synthase 5	2e-36
1304.	OSMTL2335	sp|Q94AH8|TPS6_ARATH	Glyma10g41680.1	trehalose phosphatase/synthase 5	8e-36
1305.	OSMTL2335	sp|Q94AH8|TPS6_ARATH	Glyma10g41680.1	trehalose phosphatase/synthase 5	8e-36
1306.	OSMTL2335	sp|Q94AH8|TPS6_ARATH	Glyma20g25540.2	trehalose phosphatase/synthase 5	2e-36
1307.	OSMTL2335	sp|Q94AH8|TPS6_ARATH	Glyma20g25540.2	trehalose phosphatase/synthase 5	2e-36
1308.	OSMTL2335	sp|Q94AH8|TPS6_ARATH	Glyma10g41680.2	trehalose phosphatase/synthase 5	8e-36
1309.	OSMTL2335	sp|Q94AH8|TPS6_ARATH	Glyma10g41680.2	trehalose phosphatase/synthase 5	8e-36
1310.	OSMTL2338	sp|Q94AH8|TPS6_ARATH	Glyma20g25540.1	trehalose phosphatase/synthase 5	3e-36
1311.	OSMTL2338	sp|Q94AH8|TPS6_ARATH	Glyma10g41680.1	trehalose phosphatase/synthase 5	3e-36
1312.	OSMTL2338	sp|Q94AH8|TPS6_ARATH	Glyma20g25540.2	trehalose phosphatase/synthase 5	3e-36
1313.	OSMTL2338	sp|Q94AH8|TPS6_ARATH	Glyma10g41680.2	trehalose phosphatase/synthase 5	3e-36
1314.	OSMTL2339	sp|Q94AH8|TPS6_ARATH	Glyma10g41680.1	trehalose phosphatase/synthase 5	6e-70
1315.	OSMTL2339	sp|Q94AH8|TPS6_ARATH	Glyma20g25540.1	trehalose phosphatase/synthase 5	2e-68
1316.	OSMTL2339	sp|Q94AH8|TPS6_ARATH	Glyma10g41680.2	trehalose phosphatase/synthase 5	6e-70
1317.	OSMTL2339	sp|Q94AH8|TPS6_ARATH	Glyma20g25540.2	trehalose phosphatase/synthase 5	2e-68
1318.	OSMTL2340	sp|Q94AH8|TPS6_ARATH	Glyma20g25540.1	trehalose phosphatase/synthase 5	4e-17
1319.	OSMTL2340	sp|Q94AH8|TPS6_ARATH	Glyma10g41680.1	trehalose phosphatase/synthase 5	6e-17
1320.	OSMTL2340	sp|Q94AH8|TPS6_ARATH	Glyma20g25540.2	trehalose phosphatase/synthase 5	4e-17
1321.	OSMTL2340	sp|Q94AH8|TPS6_ARATH	Glyma10g41680.2	trehalose phosphatase/synthase 5	6e-17
1322.	OSMTL2347	sp|Q94AH8|TPS6_ARATH	Glyma10g41680.1	trehalose phosphatase/synthase 5	2e-25
1323.	OSMTL2347	sp|Q94AH8|TPS6_ARATH	Glyma10g41680.1	trehalose phosphatase/synthase 5	2e-25
1324.	OSMTL2347	sp|Q94AH8|TPS6_ARATH	Glyma20g25540.1	trehalose phosphatase/synthase 5	4e-25
1325.	OSMTL2347	sp|Q94AH8|TPS6_ARATH	Glyma20g25540.1	trehalose phosphatase/synthase 5	4e-25
1326.	OSMTL2347	sp|Q94AH8|TPS6_ARATH	Glyma10g41680.2	trehalose phosphatase/synthase 5	2e-25
1327.	OSMTL2347	sp|Q94AH8|TPS6_ARATH	Glyma10g41680.2	trehalose phosphatase/synthase 5	2e-25
1328.	OSMTL2347	sp|Q94AH8|TPS6_ARATH	Glyma20g25540.2	trehalose phosphatase/synthase 5	4e-25
1329.	OSMTL2347	sp|Q94AH8|TPS6_ARATH	Glyma20g25540.2	trehalose phosphatase/synthase 5	4e-25
1330.	OSMTL2348	sp|Q94AH8|TPS6_ARATH	Glyma20g25540.1	trehalose phosphatase/synthase 5	3e-86
1331.	OSMTL2348	sp|Q94AH8|TPS6_ARATH	Glyma10g41680.1	trehalose phosphatase/synthase 5	3e-86
1332.	OSMTL2348	sp|Q94AH8|TPS6_ARATH	Glyma20g25540.2	trehalose phosphatase/synthase 5	3e-86
1333.	OSMTL2348	sp|Q94AH8|TPS6_ARATH	Glyma10g41680.2	trehalose phosphatase/synthase 5	3e-86
1334.	OSMTL2350	sp|Q94AH8|TPS6_ARATH	Glyma20g25540.1	trehalose phosphatase/synthase 5	1e-70
1335.	OSMTL2350	sp|Q94AH8|TPS6_ARATH	Glyma10g41680.1	trehalose phosphatase/synthase 5	2e-70
1336.	OSMTL2350	sp|Q94AH8|TPS6_ARATH	Glyma20g25540.2	trehalose phosphatase/synthase 5	1e-70
1337.	OSMTL2350	sp|Q94AH8|TPS6_ARATH	Glyma10g41680.2	trehalose phosphatase/synthase 5	2e-70
1338.	OSMTL2351	sp|Q94AH8|TPS6_ARATH	Glyma10g41680.1	trehalose phosphatase/synthase 5	3e-40
1339.	OSMTL2351	sp|Q94AH8|TPS6_ARATH	Glyma20g25540.1	trehalose phosphatase/synthase 5	2e-39
1340.	OSMTL2351	sp|Q94AH8|TPS6_ARATH	Glyma10g41680.2	trehalose phosphatase/synthase 5	3e-40
1341.	OSMTL2351	sp|Q94AH8|TPS6_ARATH	Glyma20g25540.2	trehalose phosphatase/synthase 5	2e-39
1342.	OSMTL239	sp|Q94AH8|TPS6_ARATH	Glyma20g25540.1	trehalose phosphatase/synthase 5	2e-49
1343.	OSMTL239	sp|Q94AH8|TPS6_ARATH	Glyma10g41680.1	trehalose phosphatase/synthase 5	9e-49
1344.	OSMTL239	sp|Q94AH8|TPS6_ARATH	Glyma20g25540.2	trehalose phosphatase/synthase 5	2e-49
1345.	OSMTL239	sp|Q94AH8|TPS6_ARATH	Glyma10g41680.2	trehalose phosphatase/synthase 5	9e-49
1346.	OSMTL2310	sp|Q94AH8|TPS6_ARATH	Glyma13g01420.1	trehalose phosphatase/synthase 11	1e-125
1347.	OSMTL2310	sp|Q94AH8|TPS6_ARATH	Glyma17g07530.1	trehalose phosphatase/synthase 11	9e-128
1348.	OSMTL2310	sp|Q94AH8|TPS6_ARATH	Glyma17g07530.2	trehalose phosphatase/synthase 11	9e-107
1349.	OSMTL2311	sp|Q94AH8|TPS6_ARATH	Glyma13g01420.1	trehalose phosphatase/synthase 11	3e-24
1350.	OSMTL2311	sp|Q94AH8|TPS6_ARATH	Glyma17g07530.1	trehalose phosphatase/synthase 11	1e-25
1351.	OSMTL2316	sp|Q94AH8|TPS6_ARATH	Glyma13g01420.1	trehalose phosphatase/synthase 11	2e-122
1352.	OSMTL2316	sp|Q94AH8|TPS6_ARATH	Glyma13g01420.1	trehalose phosphatase/synthase 11	2e-122
1353.	OSMTL2316	sp|Q94AH8|TPS6_ARATH	Glyma17g07530.1	trehalose phosphatase/synthase 11	1e-125
1354.	OSMTL2316	sp|Q94AH8|TPS6_ARATH	Glyma17g07530.1	trehalose phosphatase/synthase 11	1e-125
1355.	OSMTL2316	sp|Q94AH8|TPS6_ARATH	Glyma17g07530.2	trehalose phosphatase/synthase 11	8e-98
1356.	OSMTL2316	sp|Q94AH8|TPS6_ARATH	Glyma17g07530.2	trehalose phosphatase/synthase 11	8e-98
1357.	OSMTL2316	sp|Q94AH8|TPS6_ARATH	Glyma17g07530.2	trehalose phosphatase/synthase 11	8e-98
1358.	OSMTL2319	sp|Q94AH8|TPS6_ARATH	Glyma13g01420.1	trehalose phosphatase/synthase 11	2e-22
1359.	OSMTL2319	sp|Q94AH8|TPS6_ARATH	Glyma17g07530.1	trehalose phosphatase/synthase 11	1e-23
1360.	OSMTL2323	sp|Q94AH8|TPS6_ARATH	Glyma13g01420.1	trehalose phosphatase/synthase 11	8e-57
1361.	OSMTL2323	sp|Q94AH8|TPS6_ARATH	Glyma13g01420.1	trehalose phosphatase/synthase 11	8e-57
1362.	OSMTL2323	sp|Q94AH8|TPS6_ARATH	Glyma17g07530.1	trehalose phosphatase/synthase 11	3e-57
1363.	OSMTL2323	sp|Q94AH8|TPS6_ARATH	Glyma17g07530.1	trehalose phosphatase/synthase 11	3e-57
1364.	OSMTL2323	sp|Q94AH8|TPS6_ARATH	Glyma17g07530.2	trehalose phosphatase/synthase 11	3e-57
1365.	OSMTL2323	sp|Q94AH8|TPS6_ARATH	Glyma17g07530.2	trehalose phosphatase/synthase 11	3e-57
1366.	OSMTL2326	sp|Q94AH8|TPS6_ARATH	Glyma13g01420.1	trehalose phosphatase/synthase 11	7e-35
1367.	OSMTL2326	sp|Q94AH8|TPS6_ARATH	Glyma17g07530.1	trehalose phosphatase/synthase 11	5e-36
1368.	OSMTL2327	sp|Q94AH8|TPS6_ARATH	Glyma13g01420.1	trehalose phosphatase/synthase 11	6e-14
1369.	OSMTL2327	sp|Q94AH8|TPS6_ARATH	Glyma17g07530.1	trehalose phosphatase/synthase 11	8e-16
1370.	OSMTL2331	sp|Q94AH8|TPS6_ARATH	Glyma13g01420.1	trehalose phosphatase/synthase 11	3e-46
1371.	OSMTL2331	sp|Q94AH8|TPS6_ARATH	Glyma17g07530.2	trehalose phosphatase/synthase 11	3e-47
1372.	OSMTL2331	sp|Q94AH8|TPS6_ARATH	Glyma17g07530.1	trehalose phosphatase/synthase 11	3e-47
1373.	OSMTL2335	sp|Q94AH8|TPS6_ARATH	Glyma13g01420.1	trehalose phosphatase/synthase 11	5e-30
1374.	OSMTL2335	sp|Q94AH8|TPS6_ARATH	Glyma13g01420.1	trehalose phosphatase/synthase 11	5e-30
1375.	OSMTL2335	sp|Q94AH8|TPS6_ARATH	Glyma17g07530.1	trehalose phosphatase/synthase 11	3e-31
1376.	OSMTL2335	sp|Q94AH8|TPS6_ARATH	Glyma17g07530.1	trehalose phosphatase/synthase 11	3e-31
1377.	OSMTL2338	sp|Q94AH8|TPS6_ARATH	Glyma17g07530.2	trehalose phosphatase/synthase 11	6e-31
1378.	OSMTL2338	sp|Q94AH8|TPS6_ARATH	Glyma17g07530.1	trehalose phosphatase/synthase 11	6e-31
1379.	OSMTL2339	sp|Q94AH8|TPS6_ARATH	Glyma13g01420.1	trehalose phosphatase/synthase 11	4e-59
1380.	OSMTL2339	sp|Q94AH8|TPS6_ARATH	Glyma17g07530.2	trehalose phosphatase/synthase 11	1e-58
1381.	OSMTL2339	sp|Q94AH8|TPS6_ARATH	Glyma17g07530.1	trehalose phosphatase/synthase 11	1e-58
1382.	OSMTL2340	sp|Q94AH8|TPS6_ARATH	Glyma13g01420.1	trehalose phosphatase/synthase 11	3e-15
1383.	OSMTL2340	sp|Q94AH8|TPS6_ARATH	Glyma17g07530.1	trehalose phosphatase/synthase 11	1e-16
1384.	OSMTL2347	sp|Q94AH8|TPS6_ARATH	Glyma13g01420.1	trehalose phosphatase/synthase 11	4e-25
1385.	OSMTL2347	sp|Q94AH8|TPS6_ARATH	Glyma13g01420.1	trehalose phosphatase/synthase 11	4e-25
1386.	OSMTL2347	sp|Q94AH8|TPS6_ARATH	Glyma17g07530.1	trehalose phosphatase/synthase 11	1e-25
1387.	OSMTL2347	sp|Q94AH8|TPS6_ARATH	Glyma17g07530.1	trehalose phosphatase/synthase 11	1e-25
1388.	OSMTL2347	sp|Q94AH8|TPS6_ARATH	Glyma17g07530.2	trehalose phosphatase/synthase 11	1e-25
1389.	OSMTL2347	sp|Q94AH8|TPS6_ARATH	Glyma17g07530.2	trehalose phosphatase/synthase 11	1e-25
1390.	OSMTL2348	sp|Q94AH8|TPS6_ARATH	Glyma13g01420.1	trehalose phosphatase/synthase 11	6e-61
1391.	OSMTL2348	sp|Q94AH8|TPS6_ARATH	Glyma17g07530.2	trehalose phosphatase/synthase 11	4e-78
1392.	OSMTL2348	sp|Q94AH8|TPS6_ARATH	Glyma17g07530.1	trehalose phosphatase/synthase 11	4e-78
1393.	OSMTL2350	sp|Q94AH8|TPS6_ARATH	Glyma13g01420.1	trehalose phosphatase/synthase 11	5e-58
1394.	OSMTL2350	sp|Q94AH8|TPS6_ARATH	Glyma17g07530.1	trehalose phosphatase/synthase 11	9e-59
1395.	OSMTL2350	sp|Q94AH8|TPS6_ARATH	Glyma17g07530.2	trehalose phosphatase/synthase 11	3e-28
1396.	OSMTL2351	sp|Q94AH8|TPS6_ARATH	Glyma13g01420.1	trehalose phosphatase/synthase 11	2e-28
1397.	OSMTL2351	sp|Q94AH8|TPS6_ARATH	Glyma17g07530.2	trehalose phosphatase/synthase 11	3e-29
1398.	OSMTL2351	sp|Q94AH8|TPS6_ARATH	Glyma17g07530.1	trehalose phosphatase/synthase 11	3e-29
1399.	OSMTL239	sp|Q94AH8|TPS6_ARATH	Glyma13g01420.1	trehalose phosphatase/synthase 11	3e-40
1400.	OSMTL239	sp|Q94AH8|TPS6_ARATH	Glyma13g01420.1	trehalose phosphatase/synthase 11	3e-40
1401.	OSMTL239	sp|Q94AH8|TPS6_ARATH	Glyma17g07530.1	trehalose phosphatase/synthase 11	1e-40
1402.	OSMTL231	sp|Q9LMI0|TPS7_ARATH	Glyma07g26980.1	UDP-Glycosyltransferase / trehalose-phosphatase family protein	3e-79
1403.	OSMTL231	sp|Q9LMI0|TPS7_ARATH	Glyma02g09480.1	UDP-Glycosyltransferase / trehalose-phosphatase family protein	1e-88
1404.	OSMTL2312	sp|Q9LMI0|TPS7_ARATH	Glyma07g26980.1	UDP-Glycosyltransferase / trehalose-phosphatase family protein	2e-40
1405.	OSMTL2315	sp|Q9LMI0|TPS7_ARATH	Glyma07g26980.1	UDP-Glycosyltransferase / trehalose-phosphatase family protein	7e-126
1406.	OSMTL2315	sp|Q9LMI0|TPS7_ARATH	Glyma02g09480.1	UDP-Glycosyltransferase / trehalose-phosphatase family protein	1e-112
1407.	OSMTL2317	sp|Q9LMI0|TPS7_ARATH	Glyma07g26980.1	UDP-Glycosyltransferase / trehalose-phosphatase family protein	2e-80
1408.	OSMTL2317	sp|Q9LMI0|TPS7_ARATH	Glyma02g09480.1	UDP-Glycosyltransferase / trehalose-phosphatase family protein	3e-95
1409.	OSMTL2322	sp|Q9LMI0|TPS7_ARATH	Glyma07g26980.1	UDP-Glycosyltransferase / trehalose-phosphatase family protein	3e-20
1410.	OSMTL2329	sp|Q9LMI0|TPS7_ARATH	Glyma07g26980.1	UDP-Glycosyltransferase / trehalose-phosphatase family protein	3e-21
1411.	OSMTL2329	sp|Q9LMI0|TPS7_ARATH	Glyma02g09480.1	UDP-Glycosyltransferase / trehalose-phosphatase family protein	5e-17
1412.	OSMTL2333	sp|Q9LMI0|TPS7_ARATH	Glyma07g26980.1	UDP-Glycosyltransferase / trehalose-phosphatase family protein	1e-87
1413.	OSMTL2333	sp|Q9LMI0|TPS7_ARATH	Glyma02g09480.1	UDP-Glycosyltransferase / trehalose-phosphatase family protein	1e-87
1414.	OSMTL2334	sp|Q9LMI0|TPS7_ARATH	Glyma07g26980.1	UDP-Glycosyltransferase / trehalose-phosphatase family protein	4e-32
1415.	OSMTL2334	sp|Q9LMI0|TPS7_ARATH	Glyma02g09480.1	UDP-Glycosyltransferase / trehalose-phosphatase family protein	1e-37
1416.	OSMTL2337	sp|Q9LMI0|TPS7_ARATH	Glyma07g26980.1	UDP-Glycosyltransferase / trehalose-phosphatase family protein	3e-41
1417.	OSMTL2337	sp|Q9LMI0|TPS7_ARATH	Glyma07g26980.1	UDP-Glycosyltransferase / trehalose-phosphatase family protein	3e-41
1418.	OSMTL2337	sp|Q9LMI0|TPS7_ARATH	Glyma02g09480.1	UDP-Glycosyltransferase / trehalose-phosphatase family protein	1e-46
1419.	OSMTL2337	sp|Q9LMI0|TPS7_ARATH	Glyma02g09480.1	UDP-Glycosyltransferase / trehalose-phosphatase family protein	1e-46
1420.	OSMTL235	sp|Q9LMI0|TPS7_ARATH	Glyma07g26980.1	UDP-Glycosyltransferase / trehalose-phosphatase family protein	4e-98
1421.	OSMTL235	sp|Q9LMI0|TPS7_ARATH	Glyma07g26980.1	UDP-Glycosyltransferase / trehalose-phosphatase family protein	4e-98
1422.	OSMTL235	sp|Q9LMI0|TPS7_ARATH	Glyma02g09480.1	UDP-Glycosyltransferase / trehalose-phosphatase family protein	1e-98
1423.	OSMTL235	sp|Q9LMI0|TPS7_ARATH	Glyma02g09480.1	UDP-Glycosyltransferase / trehalose-phosphatase family protein	1e-98
1424.	OSMTL231	sp|Q9LMI0|TPS7_ARATH	Glyma04g35190.1	trehalose-phosphatase/synthase 9	2e-92
1425.	OSMTL231	sp|Q9LMI0|TPS7_ARATH	Glyma05g02020.1	trehalose-phosphatase/synthase 9	3e-90
1426.	OSMTL231	sp|Q9LMI0|TPS7_ARATH	Glyma02g03820.1	trehalose-phosphatase/synthase 9	2e-99
1427.	OSMTL231	sp|Q9LMI0|TPS7_ARATH	Glyma01g03870.1	trehalose-phosphatase/synthase 9	5e-99
1428.	OSMTL231	sp|Q9LMI0|TPS7_ARATH	Glyma06g19590.1	trehalose-phosphatase/synthase 9	2e-91
1429.	OSMTL2312	sp|Q9LMI0|TPS7_ARATH	Glyma04g35190.1	trehalose-phosphatase/synthase 9	2e-52
1430.	OSMTL2312	sp|Q9LMI0|TPS7_ARATH	Glyma05g02020.1	trehalose-phosphatase/synthase 9	2e-45
1431.	OSMTL2312	sp|Q9LMI0|TPS7_ARATH	Glyma02g03820.1	trehalose-phosphatase/synthase 9	2e-50
1432.	OSMTL2312	sp|Q9LMI0|TPS7_ARATH	Glyma01g03870.1	trehalose-phosphatase/synthase 9	8e-49
1433.	OSMTL2312	sp|Q9LMI0|TPS7_ARATH	Glyma06g19590.1	trehalose-phosphatase/synthase 9	6e-52
1434.	OSMTL2315	sp|Q9LMI0|TPS7_ARATH	Glyma04g35190.1	trehalose-phosphatase/synthase 9	2e-150
1435.	OSMTL2315	sp|Q9LMI0|TPS7_ARATH	Glyma05g02020.1	trehalose-phosphatase/synthase 9	1e-144
1436.	OSMTL2315	sp|Q9LMI0|TPS7_ARATH	Glyma02g03820.1	trehalose-phosphatase/synthase 9	1e-159
1437.	OSMTL2315	sp|Q9LMI0|TPS7_ARATH	Glyma01g03870.1	trehalose-phosphatase/synthase 9	7e-158
1438.	OSMTL2315	sp|Q9LMI0|TPS7_ARATH	Glyma06g19590.1	trehalose-phosphatase/synthase 9	5e-152
1439.	OSMTL2317	sp|Q9LMI0|TPS7_ARATH	Glyma04g35190.1	trehalose-phosphatase/synthase 9	4e-96
1440.	OSMTL2317	sp|Q9LMI0|TPS7_ARATH	Glyma05g02020.1	trehalose-phosphatase/synthase 9	1e-95
1441.	OSMTL2317	sp|Q9LMI0|TPS7_ARATH	Glyma02g03820.1	trehalose-phosphatase/synthase 9	2e-102
1442.	OSMTL2317	sp|Q9LMI0|TPS7_ARATH	Glyma01g03870.1	trehalose-phosphatase/synthase 9	3e-103
1443.	OSMTL2317	sp|Q9LMI0|TPS7_ARATH	Glyma06g19590.1	trehalose-phosphatase/synthase 9	8e-97
1444.	OSMTL2322	sp|Q9LMI0|TPS7_ARATH	Glyma04g35190.1	trehalose-phosphatase/synthase 9	2e-25
1445.	OSMTL2322	sp|Q9LMI0|TPS7_ARATH	Glyma05g02020.1	trehalose-phosphatase/synthase 9	2e-19
1446.	OSMTL2322	sp|Q9LMI0|TPS7_ARATH	Glyma02g03820.1	trehalose-phosphatase/synthase 9	8e-24
1447.	OSMTL2322	sp|Q9LMI0|TPS7_ARATH	Glyma01g03870.1	trehalose-phosphatase/synthase 9	2e-23
1448.	OSMTL2322	sp|Q9LMI0|TPS7_ARATH	Glyma06g19590.1	trehalose-phosphatase/synthase 9	2e-25
1449.	OSMTL2329	sp|Q9LMI0|TPS7_ARATH	Glyma04g35190.1	trehalose-phosphatase/synthase 9	1e-28
1450.	OSMTL2329	sp|Q9LMI0|TPS7_ARATH	Glyma05g02020.1	trehalose-phosphatase/synthase 9	2e-27
1451.	OSMTL2329	sp|Q9LMI0|TPS7_ARATH	Glyma02g03820.1	trehalose-phosphatase/synthase 9	2e-30
1452.	OSMTL2329	sp|Q9LMI0|TPS7_ARATH	Glyma01g03870.1	trehalose-phosphatase/synthase 9	5e-29
1453.	OSMTL2329	sp|Q9LMI0|TPS7_ARATH	Glyma06g19590.1	trehalose-phosphatase/synthase 9	2e-28
1454.	OSMTL2333	sp|Q9LMI0|TPS7_ARATH	Glyma04g35190.1	trehalose-phosphatase/synthase 9	9e-81
1455.	OSMTL2333	sp|Q9LMI0|TPS7_ARATH	Glyma05g02020.1	trehalose-phosphatase/synthase 9	2e-74
1456.	OSMTL2333	sp|Q9LMI0|TPS7_ARATH	Glyma02g03820.1	trehalose-phosphatase/synthase 9	7e-79
1457.	OSMTL2333	sp|Q9LMI0|TPS7_ARATH	Glyma01g03870.1	trehalose-phosphatase/synthase 9	2e-79
1458.	OSMTL2333	sp|Q9LMI0|TPS7_ARATH	Glyma06g19590.1	trehalose-phosphatase/synthase 9	5e-79
1459.	OSMTL2334	sp|Q9LMI0|TPS7_ARATH	Glyma04g35190.1	trehalose-phosphatase/synthase 9	1e-28
1460.	OSMTL2334	sp|Q9LMI0|TPS7_ARATH	Glyma05g02020.1	trehalose-phosphatase/synthase 9	2e-27
1461.	OSMTL2334	sp|Q9LMI0|TPS7_ARATH	Glyma02g03820.1	trehalose-phosphatase/synthase 9	2e-27
1462.	OSMTL2334	sp|Q9LMI0|TPS7_ARATH	Glyma01g03870.1	trehalose-phosphatase/synthase 9	1e-33
1463.	OSMTL2334	sp|Q9LMI0|TPS7_ARATH	Glyma06g19590.1	trehalose-phosphatase/synthase 9	7e-31
1464.	OSMTL2337	sp|Q9LMI0|TPS7_ARATH	Glyma04g35190.1	trehalose-phosphatase/synthase 9	1e-35
1465.	OSMTL2337	sp|Q9LMI0|TPS7_ARATH	Glyma04g35190.1	trehalose-phosphatase/synthase 9	1e-35
1466.	OSMTL2337	sp|Q9LMI0|TPS7_ARATH	Glyma05g02020.1	trehalose-phosphatase/synthase 9	4e-34
1467.	OSMTL2337	sp|Q9LMI0|TPS7_ARATH	Glyma05g02020.1	trehalose-phosphatase/synthase 9	4e-34
1468.	OSMTL2337	sp|Q9LMI0|TPS7_ARATH	Glyma02g03820.1	trehalose-phosphatase/synthase 9	3e-33
1469.	OSMTL2337	sp|Q9LMI0|TPS7_ARATH	Glyma02g03820.1	trehalose-phosphatase/synthase 9	3e-33
1470.	OSMTL2337	sp|Q9LMI0|TPS7_ARATH	Glyma01g03870.1	trehalose-phosphatase/synthase 9	6e-40
1471.	OSMTL2337	sp|Q9LMI0|TPS7_ARATH	Glyma01g03870.1	trehalose-phosphatase/synthase 9	6e-40
1472.	OSMTL2337	sp|Q9LMI0|TPS7_ARATH	Glyma06g19590.1	trehalose-phosphatase/synthase 9	9e-39
1473.	OSMTL2337	sp|Q9LMI0|TPS7_ARATH	Glyma06g19590.1	trehalose-phosphatase/synthase 9	9e-39
1474.	OSMTL235	sp|Q9LMI0|TPS7_ARATH	Glyma04g35190.1	trehalose-phosphatase/synthase 9	2e-93
1475.	OSMTL235	sp|Q9LMI0|TPS7_ARATH	Glyma04g35190.1	trehalose-phosphatase/synthase 9	2e-93
1476.	OSMTL235	sp|Q9LMI0|TPS7_ARATH	Glyma05g02020.1	trehalose-phosphatase/synthase 9	3e-87
1477.	OSMTL235	sp|Q9LMI0|TPS7_ARATH	Glyma05g02020.1	trehalose-phosphatase/synthase 9	3e-87
1478.	OSMTL235	sp|Q9LMI0|TPS7_ARATH	Glyma02g03820.1	trehalose-phosphatase/synthase 9	5e-91
1479.	OSMTL235	sp|Q9LMI0|TPS7_ARATH	Glyma02g03820.1	trehalose-phosphatase/synthase 9	5e-91
1480.	OSMTL235	sp|Q9LMI0|TPS7_ARATH	Glyma01g03870.1	trehalose-phosphatase/synthase 9	2e-92
1481.	OSMTL235	sp|Q9LMI0|TPS7_ARATH	Glyma01g03870.1	trehalose-phosphatase/synthase 9	2e-92
1482.	OSMTL235	sp|Q9LMI0|TPS7_ARATH	Glyma06g19590.1	trehalose-phosphatase/synthase 9	8e-94
1483.	OSMTL235	sp|Q9LMI0|TPS7_ARATH	Glyma06g19590.1	trehalose-phosphatase/synthase 9	8e-94
1484.	OSMTL231	sp|Q9LMI0|TPS7_ARATH	Glyma06g42820.1	trehalose-phosphatase/synthase 7	2e-103
1485.	OSMTL231	sp|Q9LMI0|TPS7_ARATH	Glyma12g15500.1	trehalose-phosphatase/synthase 7	3e-103
1486.	OSMTL2312	sp|Q9LMI0|TPS7_ARATH	Glyma12g15500.1	trehalose-phosphatase/synthase 7	3e-60
1487.	OSMTL2312	sp|Q9LMI0|TPS7_ARATH	Glyma06g42820.1	trehalose-phosphatase/synthase 7	9e-60
1488.	OSMTL2315	sp|Q9LMI0|TPS7_ARATH	Glyma12g15500.1	trehalose-phosphatase/synthase 7	4e-173
1489.	OSMTL2315	sp|Q9LMI0|TPS7_ARATH	Glyma06g42820.1	trehalose-phosphatase/synthase 7	9e-173
1490.	OSMTL2317	sp|Q9LMI0|TPS7_ARATH	Glyma12g15500.1	trehalose-phosphatase/synthase 7	3e-116
1491.	OSMTL2317	sp|Q9LMI0|TPS7_ARATH	Glyma06g42820.1	trehalose-phosphatase/synthase 7	1e-115
1492.	OSMTL2322	sp|Q9LMI0|TPS7_ARATH	Glyma06g42820.1	trehalose-phosphatase/synthase 7	2e-29
1493.	OSMTL2322	sp|Q9LMI0|TPS7_ARATH	Glyma12g15500.1	trehalose-phosphatase/synthase 7	4e-29
1494.	OSMTL2329	sp|Q9LMI0|TPS7_ARATH	Glyma12g15500.1	trehalose-phosphatase/synthase 7	9e-36
1495.	OSMTL2329	sp|Q9LMI0|TPS7_ARATH	Glyma06g42820.1	trehalose-phosphatase/synthase 7	4e-35
1496.	OSMTL2333	sp|Q9LMI0|TPS7_ARATH	Glyma06g42820.1	trehalose-phosphatase/synthase 7	1e-94
1497.	OSMTL2333	sp|Q9LMI0|TPS7_ARATH	Glyma06g42820.1	trehalose-phosphatase/synthase 7	1e-94
1498.	OSMTL2333	sp|Q9LMI0|TPS7_ARATH	Glyma12g15500.1	trehalose-phosphatase/synthase 7	2e-94
1499.	OSMTL2333	sp|Q9LMI0|TPS7_ARATH	Glyma12g15500.1	trehalose-phosphatase/synthase 7	2e-94
1500.	OSMTL2334	sp|Q9LMI0|TPS7_ARATH	Glyma12g15500.1	trehalose-phosphatase/synthase 7	5e-52
1501.	OSMTL2334	sp|Q9LMI0|TPS7_ARATH	Glyma06g42820.1	trehalose-phosphatase/synthase 7	9e-52
1502.	OSMTL2337	sp|Q9LMI0|TPS7_ARATH	Glyma12g15500.1	trehalose-phosphatase/synthase 7	8e-62
1503.	OSMTL2337	sp|Q9LMI0|TPS7_ARATH	Glyma12g15500.1	trehalose-phosphatase/synthase 7	8e-62
1504.	OSMTL2337	sp|Q9LMI0|TPS7_ARATH	Glyma06g42820.1	trehalose-phosphatase/synthase 7	1e-61
1505.	OSMTL2337	sp|Q9LMI0|TPS7_ARATH	Glyma06g42820.1	trehalose-phosphatase/synthase 7	1e-61
1506.	OSMTL235	sp|Q9LMI0|TPS7_ARATH	Glyma12g15500.1	trehalose-phosphatase/synthase 7	1e-113
1507.	OSMTL235	sp|Q9LMI0|TPS7_ARATH	Glyma12g15500.1	trehalose-phosphatase/synthase 7	1e-113
1508.	OSMTL235	sp|Q9LMI0|TPS7_ARATH	Glyma06g42820.1	trehalose-phosphatase/synthase 7	2e-113
1509.	OSMTL235	sp|Q9LMI0|TPS7_ARATH	Glyma06g42820.1	trehalose-phosphatase/synthase 7	2e-113
1510.	OSMTL231	sp|Q9LMI0|TPS7_ARATH	Glyma13g33970.2	trehalose-6-phosphate synthase	4e-27
1511.	OSMTL231	sp|Q9LMI0|TPS7_ARATH	Glyma13g33970.1	trehalose-6-phosphate synthase	4e-27
1512.	OSMTL231	sp|Q9LMI0|TPS7_ARATH	Glyma08g12760.1	trehalose-6-phosphate synthase	7e-24
1513.	OSMTL231	sp|Q9LMI0|TPS7_ARATH	Glyma12g36280.1	trehalose-6-phosphate synthase	2e-27
1514.	OSMTL231	sp|Q9LMI0|TPS7_ARATH	Glyma15g27480.1	trehalose-6-phosphate synthase	9e-27
1515.	OSMTL2312	sp|Q9LMI0|TPS7_ARATH	Glyma13g33970.1	trehalose-6-phosphate synthase	3e-11
1516.	OSMTL2312	sp|Q9LMI0|TPS7_ARATH	Glyma13g33970.2	trehalose-6-phosphate synthase	8e-11
1517.	OSMTL2312	sp|Q9LMI0|TPS7_ARATH	Glyma12g36280.1	trehalose-6-phosphate synthase	2e-11
1518.	OSMTL2315	sp|Q9LMI0|TPS7_ARATH	Glyma13g33970.1	trehalose-6-phosphate synthase	3e-42
1519.	OSMTL2315	sp|Q9LMI0|TPS7_ARATH	Glyma13g33970.2	trehalose-6-phosphate synthase	1e-41
1520.	OSMTL2315	sp|Q9LMI0|TPS7_ARATH	Glyma08g12760.1	trehalose-6-phosphate synthase	3e-41
1521.	OSMTL2315	sp|Q9LMI0|TPS7_ARATH	Glyma05g29650.1	trehalose-6-phosphate synthase	5e-22
1522.	OSMTL2315	sp|Q9LMI0|TPS7_ARATH	Glyma12g36280.1	trehalose-6-phosphate synthase	2e-42
1523.	OSMTL2315	sp|Q9LMI0|TPS7_ARATH	Glyma15g27480.1	trehalose-6-phosphate synthase	1e-39
1524.	OSMTL2317	sp|Q9LMI0|TPS7_ARATH	Glyma13g33970.2	trehalose-6-phosphate synthase	3e-27
1525.	OSMTL2317	sp|Q9LMI0|TPS7_ARATH	Glyma13g33970.1	trehalose-6-phosphate synthase	3e-27
1526.	OSMTL2317	sp|Q9LMI0|TPS7_ARATH	Glyma08g12760.1	trehalose-6-phosphate synthase	4e-25
1527.	OSMTL2317	sp|Q9LMI0|TPS7_ARATH	Glyma05g29650.1	trehalose-6-phosphate synthase	4e-19
1528.	OSMTL2317	sp|Q9LMI0|TPS7_ARATH	Glyma12g36280.1	trehalose-6-phosphate synthase	8e-28
1529.	OSMTL2317	sp|Q9LMI0|TPS7_ARATH	Glyma15g27480.1	trehalose-6-phosphate synthase	3e-27
1530.	OSMTL2333	sp|Q9LMI0|TPS7_ARATH	Glyma13g33970.2	trehalose-6-phosphate synthase	4e-46
1531.	OSMTL2333	sp|Q9LMI0|TPS7_ARATH	Glyma13g33970.1	trehalose-6-phosphate synthase	4e-46
1532.	OSMTL2333	sp|Q9LMI0|TPS7_ARATH	Glyma08g12760.1	trehalose-6-phosphate synthase	5e-48
1533.	OSMTL2333	sp|Q9LMI0|TPS7_ARATH	Glyma12g36280.1	trehalose-6-phosphate synthase	7e-47
1534.	OSMTL2333	sp|Q9LMI0|TPS7_ARATH	Glyma15g27480.1	trehalose-6-phosphate synthase	2e-47
1535.	OSMTL2337	sp|Q9LMI0|TPS7_ARATH	Glyma13g33970.2	trehalose-6-phosphate synthase	6e-12
1536.	OSMTL2337	sp|Q9LMI0|TPS7_ARATH	Glyma13g33970.2	trehalose-6-phosphate synthase	6e-12
1537.	OSMTL2337	sp|Q9LMI0|TPS7_ARATH	Glyma13g33970.1	trehalose-6-phosphate synthase	6e-12
1538.	OSMTL2337	sp|Q9LMI0|TPS7_ARATH	Glyma13g33970.1	trehalose-6-phosphate synthase	6e-12
1539.	OSMTL2337	sp|Q9LMI0|TPS7_ARATH	Glyma12g36280.1	trehalose-6-phosphate synthase	5e-12
1540.	OSMTL2337	sp|Q9LMI0|TPS7_ARATH	Glyma12g36280.1	trehalose-6-phosphate synthase	5e-12
1541.	OSMTL2337	sp|Q9LMI0|TPS7_ARATH	Glyma15g27480.1	trehalose-6-phosphate synthase	4e-12
1542.	OSMTL2337	sp|Q9LMI0|TPS7_ARATH	Glyma15g27480.1	trehalose-6-phosphate synthase	4e-12
1543.	OSMTL235	sp|Q9LMI0|TPS7_ARATH	Glyma13g33970.1	trehalose-6-phosphate synthase	6e-49
1544.	OSMTL235	sp|Q9LMI0|TPS7_ARATH	Glyma13g33970.1	trehalose-6-phosphate synthase	6e-49
1545.	OSMTL235	sp|Q9LMI0|TPS7_ARATH	Glyma13g33970.2	trehalose-6-phosphate synthase	6e-49
1546.	OSMTL235	sp|Q9LMI0|TPS7_ARATH	Glyma13g33970.2	trehalose-6-phosphate synthase	6e-49
1547.	OSMTL235	sp|Q9LMI0|TPS7_ARATH	Glyma08g12760.1	trehalose-6-phosphate synthase	4e-49
1548.	OSMTL235	sp|Q9LMI0|TPS7_ARATH	Glyma08g12760.1	trehalose-6-phosphate synthase	4e-49
1549.	OSMTL235	sp|Q9LMI0|TPS7_ARATH	Glyma12g36280.1	trehalose-6-phosphate synthase	3e-49
1550.	OSMTL235	sp|Q9LMI0|TPS7_ARATH	Glyma12g36280.1	trehalose-6-phosphate synthase	3e-49
1551.	OSMTL235	sp|Q9LMI0|TPS7_ARATH	Glyma15g27480.1	trehalose-6-phosphate synthase	3e-49
1552.	OSMTL235	sp|Q9LMI0|TPS7_ARATH	Glyma15g27480.1	trehalose-6-phosphate synthase	3e-49
1553.	OSMTL231	sp|Q9LMI0|TPS7_ARATH	Glyma08g39870.2	trehalose phosphate synthase	3e-98
1554.	OSMTL231	sp|Q9LMI0|TPS7_ARATH	Glyma08g39870.1	trehalose phosphate synthase	3e-98
1555.	OSMTL231	sp|Q9LMI0|TPS7_ARATH	Glyma18g18590.1	trehalose phosphate synthase	1e-96
1556.	OSMTL2312	sp|Q9LMI0|TPS7_ARATH	Glyma08g39870.2	trehalose phosphate synthase	6e-52
1557.	OSMTL2312	sp|Q9LMI0|TPS7_ARATH	Glyma08g39870.1	trehalose phosphate synthase	6e-52
1558.	OSMTL2312	sp|Q9LMI0|TPS7_ARATH	Glyma18g18590.1	trehalose phosphate synthase	4e-53
1559.	OSMTL2315	sp|Q9LMI0|TPS7_ARATH	Glyma08g39870.2	trehalose phosphate synthase	4e-161
1560.	OSMTL2315	sp|Q9LMI0|TPS7_ARATH	Glyma08g39870.1	trehalose phosphate synthase	4e-161
1561.	OSMTL2315	sp|Q9LMI0|TPS7_ARATH	Glyma18g18590.1	trehalose phosphate synthase	1e-161
1562.	OSMTL2317	sp|Q9LMI0|TPS7_ARATH	Glyma08g39870.2	trehalose phosphate synthase	6e-102
1563.	OSMTL2317	sp|Q9LMI0|TPS7_ARATH	Glyma08g39870.1	trehalose phosphate synthase	6e-102
1564.	OSMTL2317	sp|Q9LMI0|TPS7_ARATH	Glyma18g18590.1	trehalose phosphate synthase	2e-100
1565.	OSMTL2322	sp|Q9LMI0|TPS7_ARATH	Glyma08g39870.2	trehalose phosphate synthase	5e-24
1566.	OSMTL2322	sp|Q9LMI0|TPS7_ARATH	Glyma08g39870.1	trehalose phosphate synthase	5e-24
1567.	OSMTL2322	sp|Q9LMI0|TPS7_ARATH	Glyma18g18590.1	trehalose phosphate synthase	9e-25
1568.	OSMTL2329	sp|Q9LMI0|TPS7_ARATH	Glyma08g39870.2	trehalose phosphate synthase	1e-30
1569.	OSMTL2329	sp|Q9LMI0|TPS7_ARATH	Glyma08g39870.1	trehalose phosphate synthase	1e-30
1570.	OSMTL2329	sp|Q9LMI0|TPS7_ARATH	Glyma18g18590.1	trehalose phosphate synthase	7e-31
1571.	OSMTL2333	sp|Q9LMI0|TPS7_ARATH	Glyma08g39870.2	trehalose phosphate synthase	4e-82
1572.	OSMTL2333	sp|Q9LMI0|TPS7_ARATH	Glyma08g39870.1	trehalose phosphate synthase	4e-82
1573.	OSMTL2333	sp|Q9LMI0|TPS7_ARATH	Glyma18g18590.1	trehalose phosphate synthase	5e-82
1574.	OSMTL2334	sp|Q9LMI0|TPS7_ARATH	Glyma08g39870.2	trehalose phosphate synthase	7e-39
1575.	OSMTL2334	sp|Q9LMI0|TPS7_ARATH	Glyma08g39870.1	trehalose phosphate synthase	7e-39
1576.	OSMTL2334	sp|Q9LMI0|TPS7_ARATH	Glyma18g18590.1	trehalose phosphate synthase	7e-39
1577.	OSMTL2337	sp|Q9LMI0|TPS7_ARATH	Glyma08g39870.2	trehalose phosphate synthase	1e-45
1578.	OSMTL2337	sp|Q9LMI0|TPS7_ARATH	Glyma08g39870.2	trehalose phosphate synthase	1e-45
1579.	OSMTL2337	sp|Q9LMI0|TPS7_ARATH	Glyma08g39870.1	trehalose phosphate synthase	1e-45
1580.	OSMTL2337	sp|Q9LMI0|TPS7_ARATH	Glyma08g39870.1	trehalose phosphate synthase	1e-45
1581.	OSMTL2337	sp|Q9LMI0|TPS7_ARATH	Glyma18g18590.1	trehalose phosphate synthase	1e-45
1582.	OSMTL2337	sp|Q9LMI0|TPS7_ARATH	Glyma18g18590.1	trehalose phosphate synthase	1e-45
1583.	OSMTL235	sp|Q9LMI0|TPS7_ARATH	Glyma08g39870.2	trehalose phosphate synthase	4e-94
1584.	OSMTL235	sp|Q9LMI0|TPS7_ARATH	Glyma08g39870.2	trehalose phosphate synthase	4e-94
1585.	OSMTL235	sp|Q9LMI0|TPS7_ARATH	Glyma08g39870.1	trehalose phosphate synthase	4e-94
1586.	OSMTL235	sp|Q9LMI0|TPS7_ARATH	Glyma08g39870.1	trehalose phosphate synthase	4e-94
1587.	OSMTL235	sp|Q9LMI0|TPS7_ARATH	Glyma18g18590.1	trehalose phosphate synthase	1e-93
1588.	OSMTL235	sp|Q9LMI0|TPS7_ARATH	Glyma18g18590.1	trehalose phosphate synthase	1e-93
1589.	OSMTL231	sp|Q9LMI0|TPS7_ARATH	Glyma10g41680.1	trehalose phosphatase/synthase 5	2e-90
1590.	OSMTL231	sp|Q9LMI0|TPS7_ARATH	Glyma20g25540.1	trehalose phosphatase/synthase 5	5e-90
1591.	OSMTL231	sp|Q9LMI0|TPS7_ARATH	Glyma10g41680.2	trehalose phosphatase/synthase 5	2e-90
1592.	OSMTL231	sp|Q9LMI0|TPS7_ARATH	Glyma20g25540.2	trehalose phosphatase/synthase 5	5e-90
1593.	OSMTL2312	sp|Q9LMI0|TPS7_ARATH	Glyma20g25540.1	trehalose phosphatase/synthase 5	3e-48
1594.	OSMTL2312	sp|Q9LMI0|TPS7_ARATH	Glyma10g41680.1	trehalose phosphatase/synthase 5	3e-48
1595.	OSMTL2312	sp|Q9LMI0|TPS7_ARATH	Glyma20g25540.2	trehalose phosphatase/synthase 5	3e-48
1596.	OSMTL2312	sp|Q9LMI0|TPS7_ARATH	Glyma10g41680.2	trehalose phosphatase/synthase 5	3e-48
1597.	OSMTL2315	sp|Q9LMI0|TPS7_ARATH	Glyma10g41680.1	trehalose phosphatase/synthase 5	2e-153
1598.	OSMTL2315	sp|Q9LMI0|TPS7_ARATH	Glyma20g25540.1	trehalose phosphatase/synthase 5	1e-152
1599.	OSMTL2315	sp|Q9LMI0|TPS7_ARATH	Glyma10g41680.2	trehalose phosphatase/synthase 5	2e-153
1600.	OSMTL2315	sp|Q9LMI0|TPS7_ARATH	Glyma20g25540.2	trehalose phosphatase/synthase 5	1e-152
1601.	OSMTL2317	sp|Q9LMI0|TPS7_ARATH	Glyma10g41680.1	trehalose phosphatase/synthase 5	2e-102
1602.	OSMTL2317	sp|Q9LMI0|TPS7_ARATH	Glyma20g25540.1	trehalose phosphatase/synthase 5	4e-102
1603.	OSMTL2317	sp|Q9LMI0|TPS7_ARATH	Glyma10g41680.2	trehalose phosphatase/synthase 5	2e-102
1604.	OSMTL2317	sp|Q9LMI0|TPS7_ARATH	Glyma20g25540.2	trehalose phosphatase/synthase 5	4e-102
1605.	OSMTL2322	sp|Q9LMI0|TPS7_ARATH	Glyma10g41680.1	trehalose phosphatase/synthase 5	1e-25
1606.	OSMTL2322	sp|Q9LMI0|TPS7_ARATH	Glyma20g25540.1	trehalose phosphatase/synthase 5	3e-25
1607.	OSMTL2322	sp|Q9LMI0|TPS7_ARATH	Glyma10g41680.2	trehalose phosphatase/synthase 5	1e-25
1608.	OSMTL2322	sp|Q9LMI0|TPS7_ARATH	Glyma20g25540.2	trehalose phosphatase/synthase 5	3e-25
1609.	OSMTL2329	sp|Q9LMI0|TPS7_ARATH	Glyma20g25540.1	trehalose phosphatase/synthase 5	5e-28
1610.	OSMTL2329	sp|Q9LMI0|TPS7_ARATH	Glyma10g41680.1	trehalose phosphatase/synthase 5	5e-28
1611.	OSMTL2329	sp|Q9LMI0|TPS7_ARATH	Glyma20g25540.2	trehalose phosphatase/synthase 5	5e-28
1612.	OSMTL2329	sp|Q9LMI0|TPS7_ARATH	Glyma10g41680.2	trehalose phosphatase/synthase 5	5e-28
1613.	OSMTL2333	sp|Q9LMI0|TPS7_ARATH	Glyma20g25540.1	trehalose phosphatase/synthase 5	1e-86
1614.	OSMTL2333	sp|Q9LMI0|TPS7_ARATH	Glyma10g41680.1	trehalose phosphatase/synthase 5	1e-86
1615.	OSMTL2333	sp|Q9LMI0|TPS7_ARATH	Glyma20g25540.2	trehalose phosphatase/synthase 5	1e-86
1616.	OSMTL2333	sp|Q9LMI0|TPS7_ARATH	Glyma10g41680.2	trehalose phosphatase/synthase 5	1e-86
1617.	OSMTL2334	sp|Q9LMI0|TPS7_ARATH	Glyma20g25540.1	trehalose phosphatase/synthase 5	2e-42
1618.	OSMTL2334	sp|Q9LMI0|TPS7_ARATH	Glyma10g41680.1	trehalose phosphatase/synthase 5	9e-42
1619.	OSMTL2334	sp|Q9LMI0|TPS7_ARATH	Glyma20g25540.2	trehalose phosphatase/synthase 5	2e-42
1620.	OSMTL2334	sp|Q9LMI0|TPS7_ARATH	Glyma10g41680.2	trehalose phosphatase/synthase 5	9e-42
1621.	OSMTL2337	sp|Q9LMI0|TPS7_ARATH	Glyma20g25540.1	trehalose phosphatase/synthase 5	1e-47
1622.	OSMTL2337	sp|Q9LMI0|TPS7_ARATH	Glyma10g41680.1	trehalose phosphatase/synthase 5	4e-46
1623.	OSMTL2337	sp|Q9LMI0|TPS7_ARATH	Glyma20g25540.2	trehalose phosphatase/synthase 5	1e-47
1624.	OSMTL2337	sp|Q9LMI0|TPS7_ARATH	Glyma10g41680.2	trehalose phosphatase/synthase 5	4e-46
1625.	OSMTL235	sp|Q9LMI0|TPS7_ARATH	Glyma20g25540.1	trehalose phosphatase/synthase 5	9e-101
1626.	OSMTL235	sp|Q9LMI0|TPS7_ARATH	Glyma20g25540.1	trehalose phosphatase/synthase 5	9e-101
1627.	OSMTL235	sp|Q9LMI0|TPS7_ARATH	Glyma10g41680.1	trehalose phosphatase/synthase 5	1e-100
1628.	OSMTL235	sp|Q9LMI0|TPS7_ARATH	Glyma10g41680.1	trehalose phosphatase/synthase 5	1e-100
1629.	OSMTL235	sp|Q9LMI0|TPS7_ARATH	Glyma20g25540.2	trehalose phosphatase/synthase 5	9e-101
1630.	OSMTL235	sp|Q9LMI0|TPS7_ARATH	Glyma20g25540.2	trehalose phosphatase/synthase 5	9e-101
1631.	OSMTL235	sp|Q9LMI0|TPS7_ARATH	Glyma10g41680.2	trehalose phosphatase/synthase 5	1e-100
1632.	OSMTL235	sp|Q9LMI0|TPS7_ARATH	Glyma10g41680.2	trehalose phosphatase/synthase 5	1e-100
1633.	OSMTL231	sp|Q9LMI0|TPS7_ARATH	Glyma13g01420.1	trehalose phosphatase/synthase 11	1e-95
1634.	OSMTL231	sp|Q9LMI0|TPS7_ARATH	Glyma17g07530.2	trehalose phosphatase/synthase 11	5e-97
1635.	OSMTL231	sp|Q9LMI0|TPS7_ARATH	Glyma17g07530.1	trehalose phosphatase/synthase 11	5e-97
1636.	OSMTL2312	sp|Q9LMI0|TPS7_ARATH	Glyma13g01420.1	trehalose phosphatase/synthase 11	2e-53
1637.	OSMTL2312	sp|Q9LMI0|TPS7_ARATH	Glyma17g07530.1	trehalose phosphatase/synthase 11	4e-53
1638.	OSMTL2312	sp|Q9LMI0|TPS7_ARATH	Glyma17g07530.2	trehalose phosphatase/synthase 11	2e-24
1639.	OSMTL2315	sp|Q9LMI0|TPS7_ARATH	Glyma13g01420.1	trehalose phosphatase/synthase 11	7e-157
1640.	OSMTL2315	sp|Q9LMI0|TPS7_ARATH	Glyma17g07530.1	trehalose phosphatase/synthase 11	3e-158
1641.	OSMTL2315	sp|Q9LMI0|TPS7_ARATH	Glyma17g07530.2	trehalose phosphatase/synthase 11	2e-131
1642.	OSMTL2317	sp|Q9LMI0|TPS7_ARATH	Glyma13g01420.1	trehalose phosphatase/synthase 11	3e-100
1643.	OSMTL2317	sp|Q9LMI0|TPS7_ARATH	Glyma17g07530.2	trehalose phosphatase/synthase 11	1e-104
1644.	OSMTL2317	sp|Q9LMI0|TPS7_ARATH	Glyma17g07530.1	trehalose phosphatase/synthase 11	1e-104
1645.	OSMTL2322	sp|Q9LMI0|TPS7_ARATH	Glyma13g01420.1	trehalose phosphatase/synthase 11	2e-24
1646.	OSMTL2322	sp|Q9LMI0|TPS7_ARATH	Glyma17g07530.1	trehalose phosphatase/synthase 11	2e-24
1647.	OSMTL2329	sp|Q9LMI0|TPS7_ARATH	Glyma13g01420.1	trehalose phosphatase/synthase 11	1e-31
1648.	OSMTL2329	sp|Q9LMI0|TPS7_ARATH	Glyma17g07530.2	trehalose phosphatase/synthase 11	1e-32
1649.	OSMTL2329	sp|Q9LMI0|TPS7_ARATH	Glyma17g07530.1	trehalose phosphatase/synthase 11	6e-32
1650.	OSMTL2333	sp|Q9LMI0|TPS7_ARATH	Glyma13g01420.1	trehalose phosphatase/synthase 11	6e-78
1651.	OSMTL2333	sp|Q9LMI0|TPS7_ARATH	Glyma17g07530.2	trehalose phosphatase/synthase 11	4e-78
1652.	OSMTL2333	sp|Q9LMI0|TPS7_ARATH	Glyma17g07530.1	trehalose phosphatase/synthase 11	4e-78
1653.	OSMTL2334	sp|Q9LMI0|TPS7_ARATH	Glyma17g07530.2	trehalose phosphatase/synthase 11	1e-33
1654.	OSMTL2334	sp|Q9LMI0|TPS7_ARATH	Glyma17g07530.1	trehalose phosphatase/synthase 11	1e-33
1655.	OSMTL2337	sp|Q9LMI0|TPS7_ARATH	Glyma17g07530.2	trehalose phosphatase/synthase 11	6e-38
1656.	OSMTL2337	sp|Q9LMI0|TPS7_ARATH	Glyma17g07530.1	trehalose phosphatase/synthase 11	6e-38
1657.	OSMTL235	sp|Q9LMI0|TPS7_ARATH	Glyma13g01420.1	trehalose phosphatase/synthase 11	1e-92
1658.	OSMTL235	sp|Q9LMI0|TPS7_ARATH	Glyma13g01420.1	trehalose phosphatase/synthase 11	1e-92
1659.	OSMTL235	sp|Q9LMI0|TPS7_ARATH	Glyma17g07530.1	trehalose phosphatase/synthase 11	7e-92
1660.	OSMTL235	sp|Q9LMI0|TPS7_ARATH	Glyma17g07530.1	trehalose phosphatase/synthase 11	7e-92
1661.	OSMTL235	sp|Q9LMI0|TPS7_ARATH	Glyma17g07530.2	trehalose phosphatase/synthase 11	7e-92
1662.	OSMTL235	sp|Q9LMI0|TPS7_ARATH	Glyma17g07530.2	trehalose phosphatase/synthase 11	7e-92
1663.	OSMTL2314	sp|Q9LRA7|TPS9_ARATH	Glyma07g26980.1	UDP-Glycosyltransferase / trehalose-phosphatase family protein	2e-71
1664.	OSMTL2314	sp|Q9LRA7|TPS9_ARATH	Glyma02g09480.1	UDP-Glycosyltransferase / trehalose-phosphatase family protein	7e-42
1665.	OSMTL2324	sp|Q9LRA7|TPS9_ARATH	Glyma07g26980.1	UDP-Glycosyltransferase / trehalose-phosphatase family protein	1e-49
1666.	OSMTL2324	sp|Q9LRA7|TPS9_ARATH	Glyma02g09480.1	UDP-Glycosyltransferase / trehalose-phosphatase family protein	3e-17
1667.	OSMTL2328	sp|Q9LRA7|TPS9_ARATH	Glyma07g26980.1	UDP-Glycosyltransferase / trehalose-phosphatase family protein	4e-27
1668.	OSMTL2330	sp|Q9LRA7|TPS9_ARATH	Glyma07g26980.1	UDP-Glycosyltransferase / trehalose-phosphatase family protein	8e-53
1669.	OSMTL2330	sp|Q9LRA7|TPS9_ARATH	Glyma02g09480.1	UDP-Glycosyltransferase / trehalose-phosphatase family protein	4e-57
1670.	OSMTL234	sp|Q9LRA7|TPS9_ARATH	Glyma07g26980.1	UDP-Glycosyltransferase / trehalose-phosphatase family protein	5e-46
1671.	OSMTL234	sp|Q9LRA7|TPS9_ARATH	Glyma02g09480.1	UDP-Glycosyltransferase / trehalose-phosphatase family protein	1e-59
1672.	OSMTL2341	sp|Q9LRA7|TPS9_ARATH	Glyma07g26980.1	UDP-Glycosyltransferase / trehalose-phosphatase family protein	2e-14
1673.	OSMTL2344	sp|Q9LRA7|TPS9_ARATH	Glyma07g26980.1	UDP-Glycosyltransferase / trehalose-phosphatase family protein	5e-84
1674.	OSMTL2344	sp|Q9LRA7|TPS9_ARATH	Glyma02g09480.1	UDP-Glycosyltransferase / trehalose-phosphatase family protein	7e-84
1675.	OSMTL2346	sp|Q9LRA7|TPS9_ARATH	Glyma07g26980.1	UDP-Glycosyltransferase / trehalose-phosphatase family protein	3e-22
1676.	OSMTL2346	sp|Q9LRA7|TPS9_ARATH	Glyma07g26980.1	UDP-Glycosyltransferase / trehalose-phosphatase family protein	3e-22
1677.	OSMTL2349	sp|Q9LRA7|TPS9_ARATH	Glyma07g26980.1	UDP-Glycosyltransferase / trehalose-phosphatase family protein	1e-23
1678.	OSMTL2349	sp|Q9LRA7|TPS9_ARATH	Glyma02g09480.1	UDP-Glycosyltransferase / trehalose-phosphatase family protein	1e-30
1679.	OSMTL2353	sp|Q9LRA7|TPS9_ARATH	Glyma07g26980.1	UDP-Glycosyltransferase / trehalose-phosphatase family protein	3e-59
1680.	OSMTL2353	sp|Q9LRA7|TPS9_ARATH	Glyma07g26980.1	UDP-Glycosyltransferase / trehalose-phosphatase family protein	3e-59
1681.	OSMTL2353	sp|Q9LRA7|TPS9_ARATH	Glyma02g09480.1	UDP-Glycosyltransferase / trehalose-phosphatase family protein	4e-33
1682.	OSMTL2314	sp|Q9LRA7|TPS9_ARATH	Glyma04g35190.1	trehalose-phosphatase/synthase 9	9e-87
1683.	OSMTL2314	sp|Q9LRA7|TPS9_ARATH	Glyma05g02020.1	trehalose-phosphatase/synthase 9	7e-79
1684.	OSMTL2314	sp|Q9LRA7|TPS9_ARATH	Glyma02g03820.1	trehalose-phosphatase/synthase 9	4e-93
1685.	OSMTL2314	sp|Q9LRA7|TPS9_ARATH	Glyma01g03870.1	trehalose-phosphatase/synthase 9	7e-92
1686.	OSMTL2314	sp|Q9LRA7|TPS9_ARATH	Glyma06g19590.1	trehalose-phosphatase/synthase 9	1e-87
1687.	OSMTL2324	sp|Q9LRA7|TPS9_ARATH	Glyma04g35190.1	trehalose-phosphatase/synthase 9	1e-64
1688.	OSMTL2324	sp|Q9LRA7|TPS9_ARATH	Glyma05g02020.1	trehalose-phosphatase/synthase 9	1e-55
1689.	OSMTL2324	sp|Q9LRA7|TPS9_ARATH	Glyma02g03820.1	trehalose-phosphatase/synthase 9	5e-69
1690.	OSMTL2324	sp|Q9LRA7|TPS9_ARATH	Glyma01g03870.1	trehalose-phosphatase/synthase 9	2e-68
1691.	OSMTL2324	sp|Q9LRA7|TPS9_ARATH	Glyma06g19590.1	trehalose-phosphatase/synthase 9	2e-65
1692.	OSMTL2328	sp|Q9LRA7|TPS9_ARATH	Glyma04g35190.1	trehalose-phosphatase/synthase 9	2e-38
1693.	OSMTL2328	sp|Q9LRA7|TPS9_ARATH	Glyma05g02020.1	trehalose-phosphatase/synthase 9	1e-27
1694.	OSMTL2328	sp|Q9LRA7|TPS9_ARATH	Glyma02g03820.1	trehalose-phosphatase/synthase 9	6e-39
1695.	OSMTL2328	sp|Q9LRA7|TPS9_ARATH	Glyma01g03870.1	trehalose-phosphatase/synthase 9	5e-43
1696.	OSMTL2328	sp|Q9LRA7|TPS9_ARATH	Glyma06g19590.1	trehalose-phosphatase/synthase 9	2e-38
1697.	OSMTL2330	sp|Q9LRA7|TPS9_ARATH	Glyma04g35190.1	trehalose-phosphatase/synthase 9	3e-56
1698.	OSMTL2330	sp|Q9LRA7|TPS9_ARATH	Glyma05g02020.1	trehalose-phosphatase/synthase 9	6e-53
1699.	OSMTL2330	sp|Q9LRA7|TPS9_ARATH	Glyma02g03820.1	trehalose-phosphatase/synthase 9	1e-62
1700.	OSMTL2330	sp|Q9LRA7|TPS9_ARATH	Glyma01g03870.1	trehalose-phosphatase/synthase 9	3e-61
1701.	OSMTL2330	sp|Q9LRA7|TPS9_ARATH	Glyma06g19590.1	trehalose-phosphatase/synthase 9	3e-56
1702.	OSMTL234	sp|Q9LRA7|TPS9_ARATH	Glyma04g35190.1	trehalose-phosphatase/synthase 9	2e-63
1703.	OSMTL234	sp|Q9LRA7|TPS9_ARATH	Glyma05g02020.1	trehalose-phosphatase/synthase 9	2e-61
1704.	OSMTL234	sp|Q9LRA7|TPS9_ARATH	Glyma02g03820.1	trehalose-phosphatase/synthase 9	8e-69
1705.	OSMTL234	sp|Q9LRA7|TPS9_ARATH	Glyma01g03870.1	trehalose-phosphatase/synthase 9	2e-67
1706.	OSMTL234	sp|Q9LRA7|TPS9_ARATH	Glyma06g19590.1	trehalose-phosphatase/synthase 9	6e-64
1707.	OSMTL2341	sp|Q9LRA7|TPS9_ARATH	Glyma04g35190.1	trehalose-phosphatase/synthase 9	5e-15
1708.	OSMTL2341	sp|Q9LRA7|TPS9_ARATH	Glyma02g03820.1	trehalose-phosphatase/synthase 9	2e-17
1709.	OSMTL2341	sp|Q9LRA7|TPS9_ARATH	Glyma01g03870.1	trehalose-phosphatase/synthase 9	1e-16
1710.	OSMTL2341	sp|Q9LRA7|TPS9_ARATH	Glyma06g19590.1	trehalose-phosphatase/synthase 9	7e-16
1711.	OSMTL2344	sp|Q9LRA7|TPS9_ARATH	Glyma04g35190.1	trehalose-phosphatase/synthase 9	6e-83
1712.	OSMTL2344	sp|Q9LRA7|TPS9_ARATH	Glyma05g02020.1	trehalose-phosphatase/synthase 9	2e-80
1713.	OSMTL2344	sp|Q9LRA7|TPS9_ARATH	Glyma02g03820.1	trehalose-phosphatase/synthase 9	1e-89
1714.	OSMTL2344	sp|Q9LRA7|TPS9_ARATH	Glyma01g03870.1	trehalose-phosphatase/synthase 9	4e-89
1715.	OSMTL2344	sp|Q9LRA7|TPS9_ARATH	Glyma06g19590.1	trehalose-phosphatase/synthase 9	8e-83
1716.	OSMTL2346	sp|Q9LRA7|TPS9_ARATH	Glyma04g35190.1	trehalose-phosphatase/synthase 9	1e-26
1717.	OSMTL2346	sp|Q9LRA7|TPS9_ARATH	Glyma05g02020.1	trehalose-phosphatase/synthase 9	1e-22
1718.	OSMTL2346	sp|Q9LRA7|TPS9_ARATH	Glyma02g03820.1	trehalose-phosphatase/synthase 9	9e-31
1719.	OSMTL2346	sp|Q9LRA7|TPS9_ARATH	Glyma02g03820.1	trehalose-phosphatase/synthase 9	9e-31
1720.	OSMTL2346	sp|Q9LRA7|TPS9_ARATH	Glyma01g03870.1	trehalose-phosphatase/synthase 9	2e-30
1721.	OSMTL2346	sp|Q9LRA7|TPS9_ARATH	Glyma01g03870.1	trehalose-phosphatase/synthase 9	2e-30
1722.	OSMTL2346	sp|Q9LRA7|TPS9_ARATH	Glyma06g19590.1	trehalose-phosphatase/synthase 9	2e-27
1723.	OSMTL2349	sp|Q9LRA7|TPS9_ARATH	Glyma04g35190.1	trehalose-phosphatase/synthase 9	2e-32
1724.	OSMTL2349	sp|Q9LRA7|TPS9_ARATH	Glyma05g02020.1	trehalose-phosphatase/synthase 9	9e-34
1725.	OSMTL2349	sp|Q9LRA7|TPS9_ARATH	Glyma02g03820.1	trehalose-phosphatase/synthase 9	5e-39
1726.	OSMTL2349	sp|Q9LRA7|TPS9_ARATH	Glyma01g03870.1	trehalose-phosphatase/synthase 9	1e-37
1727.	OSMTL2349	sp|Q9LRA7|TPS9_ARATH	Glyma06g19590.1	trehalose-phosphatase/synthase 9	2e-33
1728.	OSMTL2353	sp|Q9LRA7|TPS9_ARATH	Glyma04g35190.1	trehalose-phosphatase/synthase 9	5e-75
1729.	OSMTL2353	sp|Q9LRA7|TPS9_ARATH	Glyma04g35190.1	trehalose-phosphatase/synthase 9	5e-75
1730.	OSMTL2353	sp|Q9LRA7|TPS9_ARATH	Glyma05g02020.1	trehalose-phosphatase/synthase 9	1e-68
1731.	OSMTL2353	sp|Q9LRA7|TPS9_ARATH	Glyma02g03820.1	trehalose-phosphatase/synthase 9	2e-81
1732.	OSMTL2353	sp|Q9LRA7|TPS9_ARATH	Glyma02g03820.1	trehalose-phosphatase/synthase 9	2e-81
1733.	OSMTL2353	sp|Q9LRA7|TPS9_ARATH	Glyma01g03870.1	trehalose-phosphatase/synthase 9	1e-80
1734.	OSMTL2353	sp|Q9LRA7|TPS9_ARATH	Glyma01g03870.1	trehalose-phosphatase/synthase 9	1e-80
1735.	OSMTL2353	sp|Q9LRA7|TPS9_ARATH	Glyma06g19590.1	trehalose-phosphatase/synthase 9	2e-75
1736.	OSMTL2353	sp|Q9LRA7|TPS9_ARATH	Glyma06g19590.1	trehalose-phosphatase/synthase 9	2e-75
1737.	OSMTL2314	sp|Q9LRA7|TPS9_ARATH	Glyma12g15500.1	trehalose-phosphatase/synthase 7	9e-87
1738.	OSMTL2314	sp|Q9LRA7|TPS9_ARATH	Glyma06g42820.1	trehalose-phosphatase/synthase 7	1e-86
1739.	OSMTL2324	sp|Q9LRA7|TPS9_ARATH	Glyma12g15500.1	trehalose-phosphatase/synthase 7	2e-58
1740.	OSMTL2324	sp|Q9LRA7|TPS9_ARATH	Glyma06g42820.1	trehalose-phosphatase/synthase 7	2e-58
1741.	OSMTL2328	sp|Q9LRA7|TPS9_ARATH	Glyma06g42820.1	trehalose-phosphatase/synthase 7	2e-34
1742.	OSMTL2328	sp|Q9LRA7|TPS9_ARATH	Glyma12g15500.1	trehalose-phosphatase/synthase 7	5e-34
1743.	OSMTL2330	sp|Q9LRA7|TPS9_ARATH	Glyma12g15500.1	trehalose-phosphatase/synthase 7	6e-51
1744.	OSMTL2330	sp|Q9LRA7|TPS9_ARATH	Glyma06g42820.1	trehalose-phosphatase/synthase 7	2e-50
1745.	OSMTL234	sp|Q9LRA7|TPS9_ARATH	Glyma12g15500.1	trehalose-phosphatase/synthase 7	5e-50
1746.	OSMTL234	sp|Q9LRA7|TPS9_ARATH	Glyma06g42820.1	trehalose-phosphatase/synthase 7	6e-50
1747.	OSMTL2341	sp|Q9LRA7|TPS9_ARATH	Glyma12g15500.1	trehalose-phosphatase/synthase 7	5e-11
1748.	OSMTL2341	sp|Q9LRA7|TPS9_ARATH	Glyma06g42820.1	trehalose-phosphatase/synthase 7	7e-11
1749.	OSMTL2344	sp|Q9LRA7|TPS9_ARATH	Glyma12g15500.1	trehalose-phosphatase/synthase 7	5e-80
1750.	OSMTL2344	sp|Q9LRA7|TPS9_ARATH	Glyma06g42820.1	trehalose-phosphatase/synthase 7	2e-79
1751.	OSMTL2346	sp|Q9LRA7|TPS9_ARATH	Glyma12g15500.1	trehalose-phosphatase/synthase 7	3e-30
1752.	OSMTL2346	sp|Q9LRA7|TPS9_ARATH	Glyma12g15500.1	trehalose-phosphatase/synthase 7	3e-30
1753.	OSMTL2346	sp|Q9LRA7|TPS9_ARATH	Glyma06g42820.1	trehalose-phosphatase/synthase 7	4e-30
1754.	OSMTL2346	sp|Q9LRA7|TPS9_ARATH	Glyma06g42820.1	trehalose-phosphatase/synthase 7	4e-30
1755.	OSMTL2349	sp|Q9LRA7|TPS9_ARATH	Glyma12g15500.1	trehalose-phosphatase/synthase 7	2e-25
1756.	OSMTL2349	sp|Q9LRA7|TPS9_ARATH	Glyma06g42820.1	trehalose-phosphatase/synthase 7	3e-25
1757.	OSMTL2353	sp|Q9LRA7|TPS9_ARATH	Glyma12g15500.1	trehalose-phosphatase/synthase 7	2e-71
1758.	OSMTL2353	sp|Q9LRA7|TPS9_ARATH	Glyma12g15500.1	trehalose-phosphatase/synthase 7	2e-71
1759.	OSMTL2353	sp|Q9LRA7|TPS9_ARATH	Glyma06g42820.1	trehalose-phosphatase/synthase 7	3e-71
1760.	OSMTL2353	sp|Q9LRA7|TPS9_ARATH	Glyma06g42820.1	trehalose-phosphatase/synthase 7	3e-71
1761.	OSMTL2314	sp|Q9LRA7|TPS9_ARATH	Glyma13g33970.1	trehalose-6-phosphate synthase	8e-22
1762.	OSMTL2314	sp|Q9LRA7|TPS9_ARATH	Glyma13g33970.2	trehalose-6-phosphate synthase	2e-21
1763.	OSMTL2314	sp|Q9LRA7|TPS9_ARATH	Glyma08g12760.1	trehalose-6-phosphate synthase	3e-20
1764.	OSMTL2314	sp|Q9LRA7|TPS9_ARATH	Glyma12g36280.1	trehalose-6-phosphate synthase	9e-21
1765.	OSMTL2314	sp|Q9LRA7|TPS9_ARATH	Glyma15g27480.1	trehalose-6-phosphate synthase	9e-21
1766.	OSMTL2324	sp|Q9LRA7|TPS9_ARATH	Glyma13g33970.1	trehalose-6-phosphate synthase	5e-15
1767.	OSMTL2324	sp|Q9LRA7|TPS9_ARATH	Glyma13g33970.2	trehalose-6-phosphate synthase	2e-14
1768.	OSMTL2324	sp|Q9LRA7|TPS9_ARATH	Glyma08g12760.1	trehalose-6-phosphate synthase	4e-15
1769.	OSMTL2324	sp|Q9LRA7|TPS9_ARATH	Glyma12g36280.1	trehalose-6-phosphate synthase	4e-15
1770.	OSMTL2324	sp|Q9LRA7|TPS9_ARATH	Glyma15g27480.1	trehalose-6-phosphate synthase	2e-13
1771.	OSMTL2330	sp|Q9LRA7|TPS9_ARATH	Glyma13g33970.2	trehalose-6-phosphate synthase	8e-24
1772.	OSMTL2330	sp|Q9LRA7|TPS9_ARATH	Glyma13g33970.1	trehalose-6-phosphate synthase	8e-24
1773.	OSMTL2330	sp|Q9LRA7|TPS9_ARATH	Glyma08g12760.1	trehalose-6-phosphate synthase	3e-24
1774.	OSMTL2330	sp|Q9LRA7|TPS9_ARATH	Glyma12g36280.1	trehalose-6-phosphate synthase	4e-23
1775.	OSMTL2330	sp|Q9LRA7|TPS9_ARATH	Glyma15g27480.1	trehalose-6-phosphate synthase	5e-25
1776.	OSMTL234	sp|Q9LRA7|TPS9_ARATH	Glyma13g33970.2	trehalose-6-phosphate synthase	1e-22
1777.	OSMTL234	sp|Q9LRA7|TPS9_ARATH	Glyma13g33970.1	trehalose-6-phosphate synthase	1e-22
1778.	OSMTL234	sp|Q9LRA7|TPS9_ARATH	Glyma08g12760.1	trehalose-6-phosphate synthase	5e-21
1779.	OSMTL234	sp|Q9LRA7|TPS9_ARATH	Glyma05g29650.1	trehalose-6-phosphate synthase	3e-17
1780.	OSMTL234	sp|Q9LRA7|TPS9_ARATH	Glyma12g36280.1	trehalose-6-phosphate synthase	1e-22
1781.	OSMTL234	sp|Q9LRA7|TPS9_ARATH	Glyma15g27480.1	trehalose-6-phosphate synthase	3e-21
1782.	OSMTL2344	sp|Q9LRA7|TPS9_ARATH	Glyma13g33970.2	trehalose-6-phosphate synthase	7e-46
1783.	OSMTL2344	sp|Q9LRA7|TPS9_ARATH	Glyma13g33970.1	trehalose-6-phosphate synthase	7e-46
1784.	OSMTL2344	sp|Q9LRA7|TPS9_ARATH	Glyma08g12760.1	trehalose-6-phosphate synthase	2e-47
1785.	OSMTL2344	sp|Q9LRA7|TPS9_ARATH	Glyma12g36280.1	trehalose-6-phosphate synthase	4e-46
1786.	OSMTL2344	sp|Q9LRA7|TPS9_ARATH	Glyma15g27480.1	trehalose-6-phosphate synthase	4e-47
1787.	OSMTL2349	sp|Q9LRA7|TPS9_ARATH	Glyma13g33970.2	trehalose-6-phosphate synthase	1e-11
1788.	OSMTL2349	sp|Q9LRA7|TPS9_ARATH	Glyma13g33970.1	trehalose-6-phosphate synthase	1e-11
1789.	OSMTL2349	sp|Q9LRA7|TPS9_ARATH	Glyma08g12760.1	trehalose-6-phosphate synthase	2e-12
1790.	OSMTL2349	sp|Q9LRA7|TPS9_ARATH	Glyma12g36280.1	trehalose-6-phosphate synthase	6e-12
1791.	OSMTL2349	sp|Q9LRA7|TPS9_ARATH	Glyma15g27480.1	trehalose-6-phosphate synthase	6e-12
1792.	OSMTL2353	sp|Q9LRA7|TPS9_ARATH	Glyma13g33970.1	trehalose-6-phosphate synthase	8e-18
1793.	OSMTL2353	sp|Q9LRA7|TPS9_ARATH	Glyma13g33970.2	trehalose-6-phosphate synthase	2e-17
1794.	OSMTL2353	sp|Q9LRA7|TPS9_ARATH	Glyma08g12760.1	trehalose-6-phosphate synthase	8e-18
1795.	OSMTL2353	sp|Q9LRA7|TPS9_ARATH	Glyma12g36280.1	trehalose-6-phosphate synthase	5e-18
1796.	OSMTL2353	sp|Q9LRA7|TPS9_ARATH	Glyma15g27480.1	trehalose-6-phosphate synthase	1e-15
1797.	OSMTL2314	sp|Q9LRA7|TPS9_ARATH	Glyma08g39870.2	trehalose phosphate synthase	6e-93
1798.	OSMTL2314	sp|Q9LRA7|TPS9_ARATH	Glyma08g39870.1	trehalose phosphate synthase	6e-93
1799.	OSMTL2314	sp|Q9LRA7|TPS9_ARATH	Glyma18g18590.1	trehalose phosphate synthase	1e-94
1800.	OSMTL2324	sp|Q9LRA7|TPS9_ARATH	Glyma08g39870.2	trehalose phosphate synthase	9e-71
1801.	OSMTL2324	sp|Q9LRA7|TPS9_ARATH	Glyma08g39870.1	trehalose phosphate synthase	9e-71
1802.	OSMTL2324	sp|Q9LRA7|TPS9_ARATH	Glyma18g18590.1	trehalose phosphate synthase	8e-72
1803.	OSMTL2328	sp|Q9LRA7|TPS9_ARATH	Glyma08g39870.2	trehalose phosphate synthase	1e-44
1804.	OSMTL2328	sp|Q9LRA7|TPS9_ARATH	Glyma08g39870.1	trehalose phosphate synthase	1e-44
1805.	OSMTL2328	sp|Q9LRA7|TPS9_ARATH	Glyma18g18590.1	trehalose phosphate synthase	1e-45
1806.	OSMTL2330	sp|Q9LRA7|TPS9_ARATH	Glyma08g39870.2	trehalose phosphate synthase	1e-63
1807.	OSMTL2330	sp|Q9LRA7|TPS9_ARATH	Glyma08g39870.1	trehalose phosphate synthase	1e-63
1808.	OSMTL2330	sp|Q9LRA7|TPS9_ARATH	Glyma18g18590.1	trehalose phosphate synthase	5e-62
1809.	OSMTL234	sp|Q9LRA7|TPS9_ARATH	Glyma08g39870.2	trehalose phosphate synthase	1e-67
1810.	OSMTL234	sp|Q9LRA7|TPS9_ARATH	Glyma08g39870.1	trehalose phosphate synthase	1e-67
1811.	OSMTL234	sp|Q9LRA7|TPS9_ARATH	Glyma18g18590.1	trehalose phosphate synthase	7e-67
1812.	OSMTL2341	sp|Q9LRA7|TPS9_ARATH	Glyma08g39870.2	trehalose phosphate synthase	9e-19
1813.	OSMTL2341	sp|Q9LRA7|TPS9_ARATH	Glyma08g39870.1	trehalose phosphate synthase	9e-19
1814.	OSMTL2341	sp|Q9LRA7|TPS9_ARATH	Glyma18g18590.1	trehalose phosphate synthase	1e-19
1815.	OSMTL2344	sp|Q9LRA7|TPS9_ARATH	Glyma08g39870.2	trehalose phosphate synthase	1e-90
1816.	OSMTL2344	sp|Q9LRA7|TPS9_ARATH	Glyma08g39870.1	trehalose phosphate synthase	1e-90
1817.	OSMTL2344	sp|Q9LRA7|TPS9_ARATH	Glyma18g18590.1	trehalose phosphate synthase	1e-89
1818.	OSMTL2346	sp|Q9LRA7|TPS9_ARATH	Glyma08g39870.2	trehalose phosphate synthase	7e-31
1819.	OSMTL2346	sp|Q9LRA7|TPS9_ARATH	Glyma08g39870.2	trehalose phosphate synthase	7e-31
1820.	OSMTL2346	sp|Q9LRA7|TPS9_ARATH	Glyma08g39870.1	trehalose phosphate synthase	7e-31
1821.	OSMTL2346	sp|Q9LRA7|TPS9_ARATH	Glyma08g39870.1	trehalose phosphate synthase	7e-31
1822.	OSMTL2346	sp|Q9LRA7|TPS9_ARATH	Glyma18g18590.1	trehalose phosphate synthase	2e-32
1823.	OSMTL2346	sp|Q9LRA7|TPS9_ARATH	Glyma18g18590.1	trehalose phosphate synthase	2e-32
1824.	OSMTL2349	sp|Q9LRA7|TPS9_ARATH	Glyma08g39870.2	trehalose phosphate synthase	1e-39
1825.	OSMTL2349	sp|Q9LRA7|TPS9_ARATH	Glyma08g39870.1	trehalose phosphate synthase	1e-39
1826.	OSMTL2349	sp|Q9LRA7|TPS9_ARATH	Glyma18g18590.1	trehalose phosphate synthase	3e-38
1827.	OSMTL2353	sp|Q9LRA7|TPS9_ARATH	Glyma08g39870.2	trehalose phosphate synthase	4e-81
1828.	OSMTL2353	sp|Q9LRA7|TPS9_ARATH	Glyma08g39870.2	trehalose phosphate synthase	4e-81
1829.	OSMTL2353	sp|Q9LRA7|TPS9_ARATH	Glyma08g39870.1	trehalose phosphate synthase	4e-81
1830.	OSMTL2353	sp|Q9LRA7|TPS9_ARATH	Glyma08g39870.1	trehalose phosphate synthase	4e-81
1831.	OSMTL2353	sp|Q9LRA7|TPS9_ARATH	Glyma18g18590.1	trehalose phosphate synthase	3e-82
1832.	OSMTL2353	sp|Q9LRA7|TPS9_ARATH	Glyma18g18590.1	trehalose phosphate synthase	3e-82
1833.	OSMTL2314	sp|Q9LRA7|TPS9_ARATH	Glyma10g41680.1	trehalose phosphatase/synthase 5	1e-82
1834.	OSMTL2314	sp|Q9LRA7|TPS9_ARATH	Glyma20g25540.1	trehalose phosphatase/synthase 5	2e-82
1835.	OSMTL2314	sp|Q9LRA7|TPS9_ARATH	Glyma10g41680.2	trehalose phosphatase/synthase 5	1e-82
1836.	OSMTL2314	sp|Q9LRA7|TPS9_ARATH	Glyma20g25540.2	trehalose phosphatase/synthase 5	2e-82
1837.	OSMTL2324	sp|Q9LRA7|TPS9_ARATH	Glyma20g25540.1	trehalose phosphatase/synthase 5	1e-58
1838.	OSMTL2324	sp|Q9LRA7|TPS9_ARATH	Glyma10g41680.1	trehalose phosphatase/synthase 5	2e-58
1839.	OSMTL2324	sp|Q9LRA7|TPS9_ARATH	Glyma20g25540.2	trehalose phosphatase/synthase 5	1e-58
1840.	OSMTL2324	sp|Q9LRA7|TPS9_ARATH	Glyma10g41680.2	trehalose phosphatase/synthase 5	2e-58
1841.	OSMTL2328	sp|Q9LRA7|TPS9_ARATH	Glyma10g41680.1	trehalose phosphatase/synthase 5	3e-36
1842.	OSMTL2328	sp|Q9LRA7|TPS9_ARATH	Glyma20g25540.1	trehalose phosphatase/synthase 5	1e-35
1843.	OSMTL2328	sp|Q9LRA7|TPS9_ARATH	Glyma10g41680.2	trehalose phosphatase/synthase 5	3e-36
1844.	OSMTL2328	sp|Q9LRA7|TPS9_ARATH	Glyma20g25540.2	trehalose phosphatase/synthase 5	1e-35
1845.	OSMTL2330	sp|Q9LRA7|TPS9_ARATH	Glyma10g41680.1	trehalose phosphatase/synthase 5	1e-57
1846.	OSMTL2330	sp|Q9LRA7|TPS9_ARATH	Glyma20g25540.1	trehalose phosphatase/synthase 5	4e-57
1847.	OSMTL2330	sp|Q9LRA7|TPS9_ARATH	Glyma10g41680.2	trehalose phosphatase/synthase 5	1e-57
1848.	OSMTL2330	sp|Q9LRA7|TPS9_ARATH	Glyma20g25540.2	trehalose phosphatase/synthase 5	4e-57
1849.	OSMTL234	sp|Q9LRA7|TPS9_ARATH	Glyma10g41680.1	trehalose phosphatase/synthase 5	2e-61
1850.	OSMTL234	sp|Q9LRA7|TPS9_ARATH	Glyma20g25540.1	trehalose phosphatase/synthase 5	3e-61
1851.	OSMTL234	sp|Q9LRA7|TPS9_ARATH	Glyma10g41680.2	trehalose phosphatase/synthase 5	2e-61
1852.	OSMTL234	sp|Q9LRA7|TPS9_ARATH	Glyma20g25540.2	trehalose phosphatase/synthase 5	3e-61
1853.	OSMTL2341	sp|Q9LRA7|TPS9_ARATH	Glyma20g25540.1	trehalose phosphatase/synthase 5	4e-14
1854.	OSMTL2341	sp|Q9LRA7|TPS9_ARATH	Glyma10g41680.1	trehalose phosphatase/synthase 5	4e-14
1855.	OSMTL2341	sp|Q9LRA7|TPS9_ARATH	Glyma20g25540.2	trehalose phosphatase/synthase 5	4e-14
1856.	OSMTL2341	sp|Q9LRA7|TPS9_ARATH	Glyma10g41680.2	trehalose phosphatase/synthase 5	4e-14
1857.	OSMTL2344	sp|Q9LRA7|TPS9_ARATH	Glyma20g25540.1	trehalose phosphatase/synthase 5	3e-83
1858.	OSMTL2344	sp|Q9LRA7|TPS9_ARATH	Glyma10g41680.1	trehalose phosphatase/synthase 5	3e-83
1859.	OSMTL2344	sp|Q9LRA7|TPS9_ARATH	Glyma20g25540.2	trehalose phosphatase/synthase 5	3e-83
1860.	OSMTL2344	sp|Q9LRA7|TPS9_ARATH	Glyma10g41680.2	trehalose phosphatase/synthase 5	3e-83
1861.	OSMTL2346	sp|Q9LRA7|TPS9_ARATH	Glyma20g25540.1	trehalose phosphatase/synthase 5	1e-28
1862.	OSMTL2346	sp|Q9LRA7|TPS9_ARATH	Glyma20g25540.1	trehalose phosphatase/synthase 5	1e-28
1863.	OSMTL2346	sp|Q9LRA7|TPS9_ARATH	Glyma10g41680.1	trehalose phosphatase/synthase 5	2e-28
1864.	OSMTL2346	sp|Q9LRA7|TPS9_ARATH	Glyma10g41680.1	trehalose phosphatase/synthase 5	2e-28
1865.	OSMTL2346	sp|Q9LRA7|TPS9_ARATH	Glyma20g25540.2	trehalose phosphatase/synthase 5	1e-28
1866.	OSMTL2346	sp|Q9LRA7|TPS9_ARATH	Glyma20g25540.2	trehalose phosphatase/synthase 5	1e-28
1867.	OSMTL2346	sp|Q9LRA7|TPS9_ARATH	Glyma10g41680.2	trehalose phosphatase/synthase 5	2e-28
1868.	OSMTL2346	sp|Q9LRA7|TPS9_ARATH	Glyma10g41680.2	trehalose phosphatase/synthase 5	2e-28
1869.	OSMTL2349	sp|Q9LRA7|TPS9_ARATH	Glyma10g41680.1	trehalose phosphatase/synthase 5	1e-32
1870.	OSMTL2349	sp|Q9LRA7|TPS9_ARATH	Glyma20g25540.1	trehalose phosphatase/synthase 5	5e-32
1871.	OSMTL2349	sp|Q9LRA7|TPS9_ARATH	Glyma10g41680.2	trehalose phosphatase/synthase 5	1e-32
1872.	OSMTL2349	sp|Q9LRA7|TPS9_ARATH	Glyma20g25540.2	trehalose phosphatase/synthase 5	5e-32
1873.	OSMTL2353	sp|Q9LRA7|TPS9_ARATH	Glyma20g25540.1	trehalose phosphatase/synthase 5	5e-68
1874.	OSMTL2353	sp|Q9LRA7|TPS9_ARATH	Glyma20g25540.1	trehalose phosphatase/synthase 5	5e-68
1875.	OSMTL2353	sp|Q9LRA7|TPS9_ARATH	Glyma10g41680.1	trehalose phosphatase/synthase 5	7e-68
1876.	OSMTL2353	sp|Q9LRA7|TPS9_ARATH	Glyma10g41680.1	trehalose phosphatase/synthase 5	7e-68
1877.	OSMTL2353	sp|Q9LRA7|TPS9_ARATH	Glyma20g25540.2	trehalose phosphatase/synthase 5	5e-68
1878.	OSMTL2353	sp|Q9LRA7|TPS9_ARATH	Glyma20g25540.2	trehalose phosphatase/synthase 5	5e-68
1879.	OSMTL2353	sp|Q9LRA7|TPS9_ARATH	Glyma10g41680.2	trehalose phosphatase/synthase 5	7e-68
1880.	OSMTL2353	sp|Q9LRA7|TPS9_ARATH	Glyma10g41680.2	trehalose phosphatase/synthase 5	7e-68
1881.	OSMTL2314	sp|Q9LRA7|TPS9_ARATH	Glyma13g01420.1	trehalose phosphatase/synthase 11	9e-87
1882.	OSMTL2314	sp|Q9LRA7|TPS9_ARATH	Glyma17g07530.1	trehalose phosphatase/synthase 11	8e-91
1883.	OSMTL2314	sp|Q9LRA7|TPS9_ARATH	Glyma17g07530.2	trehalose phosphatase/synthase 11	3e-58
1884.	OSMTL2324	sp|Q9LRA7|TPS9_ARATH	Glyma13g01420.1	trehalose phosphatase/synthase 11	8e-72
1885.	OSMTL2324	sp|Q9LRA7|TPS9_ARATH	Glyma17g07530.1	trehalose phosphatase/synthase 11	4e-73
1886.	OSMTL2324	sp|Q9LRA7|TPS9_ARATH	Glyma17g07530.2	trehalose phosphatase/synthase 11	7e-39
1887.	OSMTL2328	sp|Q9LRA7|TPS9_ARATH	Glyma13g01420.1	trehalose phosphatase/synthase 11	3e-39
1888.	OSMTL2328	sp|Q9LRA7|TPS9_ARATH	Glyma17g07530.1	trehalose phosphatase/synthase 11	7e-40
1889.	OSMTL2330	sp|Q9LRA7|TPS9_ARATH	Glyma13g01420.1	trehalose phosphatase/synthase 11	2e-58
1890.	OSMTL2330	sp|Q9LRA7|TPS9_ARATH	Glyma17g07530.2	trehalose phosphatase/synthase 11	1e-58
1891.	OSMTL2330	sp|Q9LRA7|TPS9_ARATH	Glyma17g07530.1	trehalose phosphatase/synthase 11	1e-58
1892.	OSMTL234	sp|Q9LRA7|TPS9_ARATH	Glyma13g01420.1	trehalose phosphatase/synthase 11	6e-63
1893.	OSMTL234	sp|Q9LRA7|TPS9_ARATH	Glyma17g07530.2	trehalose phosphatase/synthase 11	1e-63
1894.	OSMTL234	sp|Q9LRA7|TPS9_ARATH	Glyma17g07530.1	trehalose phosphatase/synthase 11	1e-63
1895.	OSMTL2341	sp|Q9LRA7|TPS9_ARATH	Glyma13g01420.1	trehalose phosphatase/synthase 11	1e-16
1896.	OSMTL2341	sp|Q9LRA7|TPS9_ARATH	Glyma17g07530.1	trehalose phosphatase/synthase 11	2e-17
1897.	OSMTL2344	sp|Q9LRA7|TPS9_ARATH	Glyma13g01420.1	trehalose phosphatase/synthase 11	9e-84
1898.	OSMTL2344	sp|Q9LRA7|TPS9_ARATH	Glyma17g07530.2	trehalose phosphatase/synthase 11	5e-84
1899.	OSMTL2344	sp|Q9LRA7|TPS9_ARATH	Glyma17g07530.1	trehalose phosphatase/synthase 11	5e-84
1900.	OSMTL2346	sp|Q9LRA7|TPS9_ARATH	Glyma13g01420.1	trehalose phosphatase/synthase 11	2e-33
1901.	OSMTL2346	sp|Q9LRA7|TPS9_ARATH	Glyma13g01420.1	trehalose phosphatase/synthase 11	2e-33
1902.	OSMTL2346	sp|Q9LRA7|TPS9_ARATH	Glyma17g07530.1	trehalose phosphatase/synthase 11	5e-35
1903.	OSMTL2346	sp|Q9LRA7|TPS9_ARATH	Glyma17g07530.1	trehalose phosphatase/synthase 11	5e-35
1904.	OSMTL2349	sp|Q9LRA7|TPS9_ARATH	Glyma13g01420.1	trehalose phosphatase/synthase 11	2e-30
1905.	OSMTL2349	sp|Q9LRA7|TPS9_ARATH	Glyma17g07530.2	trehalose phosphatase/synthase 11	1e-30
1906.	OSMTL2349	sp|Q9LRA7|TPS9_ARATH	Glyma17g07530.1	trehalose phosphatase/synthase 11	1e-30
1907.	OSMTL2353	sp|Q9LRA7|TPS9_ARATH	Glyma13g01420.1	trehalose phosphatase/synthase 11	7e-86
1908.	OSMTL2353	sp|Q9LRA7|TPS9_ARATH	Glyma13g01420.1	trehalose phosphatase/synthase 11	7e-86
1909.	OSMTL2353	sp|Q9LRA7|TPS9_ARATH	Glyma17g07530.1	trehalose phosphatase/synthase 11	8e-87
1910.	OSMTL2353	sp|Q9LRA7|TPS9_ARATH	Glyma17g07530.1	trehalose phosphatase/synthase 11	8e-87
1911.	OSMTL2353	sp|Q9LRA7|TPS9_ARATH	Glyma17g07530.2	trehalose phosphatase/synthase 11	7e-59
1912.	OSMTL503	sp|O59921|TPS1_EMENI	Glyma07g26980.1	UDP-Glycosyltransferase / trehalose-phosphatase family protein	8e-24
1913.	OSMTL503	sp|O59921|TPS1_EMENI	Glyma02g09480.1	UDP-Glycosyltransferase / trehalose-phosphatase family protein	8e-24
1914.	OSMTL503	sp|O59921|TPS1_EMENI	Glyma04g35190.1	trehalose-phosphatase/synthase 9	2e-22
1915.	OSMTL503	sp|O59921|TPS1_EMENI	Glyma05g02020.1	trehalose-phosphatase/synthase 9	1e-22
1916.	OSMTL503	sp|O59921|TPS1_EMENI	Glyma02g03820.1	trehalose-phosphatase/synthase 9	5e-22
1917.	OSMTL503	sp|O59921|TPS1_EMENI	Glyma01g03870.1	trehalose-phosphatase/synthase 9	7e-22
1918.	OSMTL503	sp|O59921|TPS1_EMENI	Glyma06g19590.1	trehalose-phosphatase/synthase 9	2e-20
1919.	OSMTL503	sp|O59921|TPS1_EMENI	Glyma12g15500.1	trehalose-phosphatase/synthase 7	8e-23
1920.	OSMTL503	sp|O59921|TPS1_EMENI	Glyma06g42820.1	trehalose-phosphatase/synthase 7	1e-22
1921.	OSMTL503	sp|O59921|TPS1_EMENI	Glyma13g33970.2	trehalose-6-phosphate synthase	3e-37
1922.	OSMTL503	sp|O59921|TPS1_EMENI	Glyma13g33970.1	trehalose-6-phosphate synthase	3e-37
1923.	OSMTL503	sp|O59921|TPS1_EMENI	Glyma08g12760.1	trehalose-6-phosphate synthase	2e-37
1924.	OSMTL503	sp|O59921|TPS1_EMENI	Glyma12g36280.1	trehalose-6-phosphate synthase	7e-38
1925.	OSMTL503	sp|O59921|TPS1_EMENI	Glyma15g27480.1	trehalose-6-phosphate synthase	1e-37
1926.	OSMTL503	sp|O59921|TPS1_EMENI	Glyma08g39870.2	trehalose phosphate synthase	2e-24
1927.	OSMTL503	sp|O59921|TPS1_EMENI	Glyma08g39870.1	trehalose phosphate synthase	2e-24
1928.	OSMTL503	sp|O59921|TPS1_EMENI	Glyma18g18590.1	trehalose phosphate synthase	2e-24
1929.	OSMTL503	sp|O59921|TPS1_EMENI	Glyma20g25540.1	trehalose phosphatase/synthase 5	2e-25
1930.	OSMTL503	sp|O59921|TPS1_EMENI	Glyma10g41680.1	trehalose phosphatase/synthase 5	2e-25
1931.	OSMTL503	sp|O59921|TPS1_EMENI	Glyma20g25540.2	trehalose phosphatase/synthase 5	2e-25
1932.	OSMTL503	sp|O59921|TPS1_EMENI	Glyma10g41680.2	trehalose phosphatase/synthase 5	2e-25
1933.	OSMTL503	sp|O59921|TPS1_EMENI	Glyma13g01420.1	trehalose phosphatase/synthase 11	4e-18
1934.	OSMTL503	sp|O59921|TPS1_EMENI	Glyma17g07530.2	trehalose phosphatase/synthase 11	8e-18
1935.	OSMTL503	sp|O59921|TPS1_EMENI	Glyma17g07530.1	trehalose phosphatase/synthase 11	8e-18
1936.	OSMTL66	sp|Q9M8S8|VTC4_ARATH	Glyma06g25880.2	myo-inositol monophosphatase like 1	9e-14
1937.	OSMTL66	sp|Q9M8S8|VTC4_ARATH	Glyma06g25880.1	myo-inositol monophosphatase like 1	9e-14
1938.	OSMTL66	sp|Q9M8S8|VTC4_ARATH	Glyma15g12230.2	Inositol monophosphatase family protein	7e-43
1939.	OSMTL66	sp|Q9M8S8|VTC4_ARATH	Glyma15g12230.1	Inositol monophosphatase family protein	7e-43
1940.	OSMTL66	sp|Q9M8S8|VTC4_ARATH	Glyma09g01380.1	Inositol monophosphatase family protein	3e-42
1941.	OSMTL66	sp|Q9M8S8|VTC4_ARATH	Glyma07g39620.2	Inositol monophosphatase family protein	2e-40
1942.	OSMTL66	sp|Q9M8S8|VTC4_ARATH	Glyma07g39620.1	Inositol monophosphatase family protein	2e-40
1943.	OSMTL4023	#N/A	Glyma04g41640.1	trehalose-6-phosphate phosphatase	2e-28
1944.	OSMTL4024	#N/A	Glyma04g41640.1	trehalose-6-phosphate phosphatase	2e-20
1945.	OSMTL4025	#N/A	Glyma04g41640.1	trehalose-6-phosphate phosphatase	1e-13
1946.	OSMTL57	#N/A	Glyma18g02210.1	myo-inositol-1-phosphate synthase 2	6e-11
1947.	OSMTL1911	#N/A	Glyma18g40770.1	delta 1-pyrroline-5-carboxylate synthase 2	5e-11
1948.	OSMTL1911	#N/A	Glyma07g16510.1	delta 1-pyrroline-5-carboxylate synthase 2	5e-11
1949.	OSMTL236	sp|P69309|UBIQP_AVEFA	Glyma08g39870.2	trehalose phosphate synthase	2e-11
1950.	OSMTL236	sp|P69309|UBIQP_AVEFA	Glyma08g39870.1	trehalose phosphate synthase	2e-11
1951.	OSMTL236	sp|P69309|UBIQP_AVEFA	Glyma18g18590.1	trehalose phosphate synthase	2e-11
1952.	OSMTL265	sp|O24174|BADH_ORYSJ	Glyma11g27100.1	aldehyde dehydrogenase 10A9	4e-14
1953.	OSMTL2680	sp|O24174|BADH_ORYSJ	Glyma11g27100.1	aldehyde dehydrogenase 10A9	1e-12
1954.	OSMTL2632	sp|O24174|BADH_ORYSJ	Glyma05g01770.1	aldehyde dehydrogenase 10A8	6e-101
1955.	OSMTL2632	sp|O24174|BADH_ORYSJ	Glyma05g01770.1	aldehyde dehydrogenase 10A8	6e-101
1956.	OSMTL2632	sp|O24174|BADH_ORYSJ	Glyma17g10120.1	aldehyde dehydrogenase 10A8	1e-19
1957.	OSMTL2632	sp|O24174|BADH_ORYSJ	Glyma17g10120.1	aldehyde dehydrogenase 10A8	1e-19
1958.	OSMTL2632	sp|O24174|BADH_ORYSJ	Glyma06g19820.1	aldehyde dehydrogenase 10A8	9e-101
1959.	OSMTL2632	sp|O24174|BADH_ORYSJ	Glyma06g19820.1	aldehyde dehydrogenase 10A8	9e-101
1960.	OSMTL2632	sp|O24174|BADH_ORYSJ	Glyma06g19820.3	aldehyde dehydrogenase 10A8	9e-101
1961.	OSMTL2632	sp|O24174|BADH_ORYSJ	Glyma06g19820.3	aldehyde dehydrogenase 10A8	9e-101
1962.	OSMTL2632	sp|O24174|BADH_ORYSJ	Glyma06g19820.2	aldehyde dehydrogenase 10A8	9e-101
1963.	OSMTL2632	sp|O24174|BADH_ORYSJ	Glyma06g19820.2	aldehyde dehydrogenase 10A8	9e-101
1964.	OSMTL265	sp|O24174|BADH_ORYSJ	Glyma05g01770.1	aldehyde dehydrogenase 10A8	4e-107
1965.	OSMTL265	sp|O24174|BADH_ORYSJ	Glyma17g10120.1	aldehyde dehydrogenase 10A8	4e-60
1966.	OSMTL265	sp|O24174|BADH_ORYSJ	Glyma06g19820.1	aldehyde dehydrogenase 10A8	4e-120
1967.	OSMTL265	sp|O24174|BADH_ORYSJ	Glyma06g19820.3	aldehyde dehydrogenase 10A8	2e-103
1968.	OSMTL265	sp|O24174|BADH_ORYSJ	Glyma06g19820.2	aldehyde dehydrogenase 10A8	1e-83
1969.	OSMTL266	sp|O24174|BADH_ORYSJ	Glyma05g01770.1	aldehyde dehydrogenase 10A8	6e-43
1970.	OSMTL266	sp|O24174|BADH_ORYSJ	Glyma17g10120.1	aldehyde dehydrogenase 10A8	2e-23
1971.	OSMTL266	sp|O24174|BADH_ORYSJ	Glyma06g19820.1	aldehyde dehydrogenase 10A8	3e-43
1972.	OSMTL266	sp|O24174|BADH_ORYSJ	Glyma06g19820.3	aldehyde dehydrogenase 10A8	1e-26
1973.	OSMTL267	sp|O24174|BADH_ORYSJ	Glyma05g01770.1	aldehyde dehydrogenase 10A8	6e-27
1974.	OSMTL267	sp|O24174|BADH_ORYSJ	Glyma06g19820.1	aldehyde dehydrogenase 10A8	2e-25
1975.	OSMTL2680	sp|O24174|BADH_ORYSJ	Glyma05g01770.1	aldehyde dehydrogenase 10A8	2e-95
1976.	OSMTL2680	sp|O24174|BADH_ORYSJ	Glyma17g10120.1	aldehyde dehydrogenase 10A8	4e-43
1977.	OSMTL2680	sp|O24174|BADH_ORYSJ	Glyma06g19820.3	aldehyde dehydrogenase 10A8	2e-105
1978.	OSMTL2680	sp|O24174|BADH_ORYSJ	Glyma06g19820.2	aldehyde dehydrogenase 10A8	2e-105
1979.	OSMTL2680	sp|O24174|BADH_ORYSJ	Glyma06g19820.1	aldehyde dehydrogenase 10A8	2e-105
1980.	OSMTL2682	sp|O24174|BADH_ORYSJ	Glyma05g01770.1	aldehyde dehydrogenase 10A8	6e-50
1981.	OSMTL2682	sp|O24174|BADH_ORYSJ	Glyma06g19820.3	aldehyde dehydrogenase 10A8	6e-50
1982.	OSMTL2682	sp|O24174|BADH_ORYSJ	Glyma06g19820.2	aldehyde dehydrogenase 10A8	6e-50
1983.	OSMTL2682	sp|O24174|BADH_ORYSJ	Glyma06g19820.1	aldehyde dehydrogenase 10A8	6e-50
1984.	OSMTL2695	sp|O24174|BADH_ORYSJ	Glyma05g01770.1	aldehyde dehydrogenase 10A8	4e-77
1985.	OSMTL2695	sp|O24174|BADH_ORYSJ	Glyma17g10120.1	aldehyde dehydrogenase 10A8	6e-51
1986.	OSMTL2695	sp|O24174|BADH_ORYSJ	Glyma06g19820.1	aldehyde dehydrogenase 10A8	2e-87
1987.	OSMTL2695	sp|O24174|BADH_ORYSJ	Glyma06g19820.3	aldehyde dehydrogenase 10A8	9e-71
1988.	OSMTL2695	sp|O24174|BADH_ORYSJ	Glyma06g19820.2	aldehyde dehydrogenase 10A8	1e-51
1989.	OSMTL2698	sp|P37906|PUUB_ECOLI	Glyma05g01770.1	aldehyde dehydrogenase 10A8	2e-16
1990.	OSMTL2698	sp|P37906|PUUB_ECOLI	Glyma06g19820.1	aldehyde dehydrogenase 10A8	1e-21
1991.	OSMTL2698	sp|P37906|PUUB_ECOLI	Glyma06g19820.3	aldehyde dehydrogenase 10A8	3e-20
1992.	OSMTL2698	sp|P37906|PUUB_ECOLI	Glyma06g19820.2	aldehyde dehydrogenase 10A8	3e-13
1993.	OSMTL2699	sp|Q9ZPB7|AL7A1_MALDO	Glyma05g01770.1	aldehyde dehydrogenase 10A8	8e-22
1994.	OSMTL2699	sp|Q9ZPB7|AL7A1_MALDO	Glyma06g19820.3	aldehyde dehydrogenase 10A8	2e-29
1995.	OSMTL2699	sp|Q9ZPB7|AL7A1_MALDO	Glyma06g19820.2	aldehyde dehydrogenase 10A8	2e-29
1996.	OSMTL2699	sp|Q9ZPB7|AL7A1_MALDO	Glyma06g19820.1	aldehyde dehydrogenase 10A8	2e-29
