# Supplementary material for: Expression dynamics and genome distribution of osmoprotectants in soybean: identifying important components to face abiotic stress
Source: BMC Bioinformatics. 2013 Jan 14;14(Suppl 1):S7. doi: 10.1186/1471-2105-14-S1-S7 (PMC3548699; doi:10.1186/1471-2105-14-S1-S7)
Supplement: Additional file 2 — Table S2. BLASTn results (Identity %, e-value) using HT-SuperSAGE 26-bp tags against Glycine max seed sequences given in Table S1. Libraries consisted of soybean cultivar Embrapa 48, tolerant (T) against drought, with roots submitted to water deficit after 1-6 h of stress submission (TS) as compared with the tolerant non stressed control (TC). The same treatment was given to the drought sensible cultivar (BR-16) considering stressed (SS) and its respective control (SC). Tag annotation occurred against transcripts on the soybean Phytozome database. For each library normalized frequencies were considered (tpm: tags per million). Regarding comparisons among different treatments, fold change (FC), regulation (reg) [including upregulated (UR, in red) downregulated (DR, in green) and also non significant differential expression (ns), at 5% level] are given, as well as the tag-mapping position in the respective soybean transcript (Glyma). [file 1471-2105-14-S1-S7-S2.xls]

## Sheet: Plan3
	Table S2. BLASTn results using SupeSAGE 26-bp tags against Glycine max seed sequences given in Table S1.
	SuperSAGE Tag			BLASTn results				Tags per million					SS x SC			TS x TC			SS x TS			SC x TC			Tag mapping
	Tag_id	Tag		Gene	Identity (%)	e-value		SS	SC	TS	TC		FC	Reg		FC	Reg		FC	Reg		FC	Reg		Map	Transcript
	GmDr_44	CATGGCCTTGTTAATGACGGGCTGAG		BADH	100	2e-07		1639	698	3601	772		2.3	UR		4.7	UR		2.2	UR		1.1	ns		3’UTR	Glyma06g19820.1
	GmDr_3640	CATGAATAAGTTGTGGGGGACATTAA		BADH	100	2e-07		98	17	130	15		5.7	UR		8.8	UR		1.3	ns		-1.2	ns		3’UTR	Glyma06g19820.1
	GmDr_2643	CATGTGATTTCTTAAATGTTTTTGTT		BADH	100	2e-07		145	35	48	37		4.1	UR		1.3	ns		-3	DR		1.1	ns		3’UTR	Glyma06g19820.1
	GmDr_55655	CATGAAAGTATAGCAACAGAATTTGT		BADH	100	2e-07		6	0	0	0		6.4	UR		-	-		-6.4	ns		-	-		CDS	Glyma06g19820.1
	GmDr_44	CATGGCCTTGTTAATGACGGGCTGAG		BADH	100	2e-07		1639	698	3601	772		2.3	UR		4.7	UR		2.2	UR		1.1	ns		3’UTR	Glyma06g19820.2
	GmDr_3640	CATGAATAAGTTGTGGGGGACATTAA		BADH	100	2e-07		98	17	130	15		5.7	UR		8.8	UR		1.3	ns		-1.2	ns		3’UTR	Glyma06g19820.2
	GmDr_2643	CATGTGATTTCTTAAATGTTTTTGTT		BADH	100	2e-07		145	35	48	37		4.1	UR		1.3	ns		-3	DR		1.1	ns		3’UTR	Glyma06g19820.2
	GmDr_55655	CATGAAAGTATAGCAACAGAATTTGT		BADH	100	2e-07		6	0	0	0		6.4	UR		-	-		-6.4	ns		-	-		CDS	Glyma06g19820.2
	GmDr_44	CATGGCCTTGTTAATGACGGGCTGAG		BADH	100	2e-07		1639	698	3601	772		2.3	UR		4.7	UR		2.2	UR		1.1	ns		3’UTR	Glyma06g19820.3
	GmDr_3640	CATGAATAAGTTGTGGGGGACATTAA		BADH	100	2e-07		98	17	130	15		5.7	UR		8.8	UR		1.3	ns		-1.2	ns		3’UTR	Glyma06g19820.3
	GmDr_2643	CATGTGATTTCTTAAATGTTTTTGTT		BADH	100	2e-07		145	35	48	37		4.1	UR		1.3	ns		-3	DR		1.1	ns		3’UTR	Glyma06g19820.3
	GmDr_55655	CATGAAAGTATAGCAACAGAATTTGT		BADH	100	2e-07		6	0	0	0		6.4	UR		-	-		-6.4	ns		-	-		CDS	Glyma06g19820.3
	GmDr_55655	CATGAAAGTATAGCAACAGAATTTGT		BADH	96	5e-05		6	0	0	0		6.4	UR		-	-		-6.4	ns		-	-		CDS	Glyma11g27100.1
	GmDr_5543	CATGTACTCAGAATCTTGAATAAGTT		IMP	100	2e-07		40	22	0	46		1.8	UR		-45.6	DR		-40.4	DR		2.1	UR		3’UTR	Glyma04g01170.1
	GmDr_5543	CATGTACTCAGAATCTTGAATAAGTT		IMP	100	2e-07		40	22	0	46		1.8	UR		-45.6	DR		-40.4	DR		2.1	UR		3’UTR	Glyma04g01170.2
	GmDr_5543	CATGTACTCAGAATCTTGAATAAGTT		IMP	100	2e-07		40	22	0	46		1.8	UR		-45.6	DR		-40.4	DR		2.1	UR		3’UTR	Glyma04g01170.3
	GmDr_3907	CATGTATGTAATAAAATAATATCAAG		MIPS	100	2e-07		15	48	55	34		-3.2	DR		1.6	ns		3.7	UR		-1.4	ns		3’UTR	Glyma05g31450.1
	GmDr_3907	CATGTATGTAATAAAATAATATCAAG		MIPS	100	2e-07		15	48	55	34		-3.2	DR		1.6	ns		3.7	UR		-1.4	ns		3’UTR	Glyma05g31450.3
	GmDr_3907	CATGTATGTAATAAAATAATATCAAG		MIPS	100	2e-07		15	48	55	34		-3.2	DR		1.6	ns		3.7	UR		-1.4	ns		3’UTR	Glyma05g31450.4
	GmDr_32375	CATGCATACAAATTTTGAATATTCAA		IMP	100	2e-07		0	4	12	0		-3.8	ns		12	UR		12	UR		-3.8	ns		3’UTR	Glyma07g30110.1
	GmDr_32375	CATGCATACAAATTTTGAATATTCAA		IMP	100	2e-07		0	4	12	0		-3.8	ns		12	UR		12	UR		-3.8	ns		3’UTR	Glyma08g07200.1
	GmDr_3452	CATGAATATTGTCTTTGAATCTCAGT		IMP	100	2e-07		102	29	70	23		3.6	UR		3.1	UR		-1.5	ns		-1.3	ns		CDS/3’UTR	Glyma08g19430.1
	GmDr_25343	CATGTATTCTTAAATTTTCATTTATA		IMP	100	2e-07		0	5	0	11		-4.8	ns		-11.4	DR		-	-		2.4	ns		3’UTR	Glyma15g07240.1
	GmDr_23844	CATGTATATGTTAATAAAATTGGTTG		IMP	100	2e-07		6	7	19	0		-1	ns		19.2	UR		3	ns		-6.7	ns		3’UTR	Glyma16g28310.1
	GmDr_37	CATGAATGAATGTAGTATAATTTTGT		MIPS	100	2e-07		940	1446	615	1334		-1.5	DR		-2.2	DR		-1.5	DR		-1.1	ns		3’UTR	Glyma18g02210.1
	GmDr_5821	CATGGGATAGAATAATAATTTTGTTG		MIPS	100	2e-07		38	30	48	10		1.3	ns		4.9	UR		1.3	ns		-3	DR		3’UTR	Glyma18g02210.1
	GmDr_37	CATGAATGAATGTAGTATAATTTTGT		MIPS	100	2e-07		940	1446	615	1334		-1.5	DR		-2.2	DR		-1.5	DR		-1.1	ns		3’UTR	Glyma18g02210.2
	GmDr_5821	CATGGGATAGAATAATAATTTTGTTG		MIPS	100	2e-07		38	30	48	10		1.3	ns		4.9	UR		1.3	ns		-3	DR		3’UTR	Glyma18g02210.2
	GmDr_37	CATGAATGAATGTAGTATAATTTTGT		MIPS	100	2e-07		940	1446	615	1334		-1.5	DR		-2.2	DR		-1.5	DR		-1.1	ns		3’UTR	Glyma18g02210.3
	GmDr_5821	CATGGGATAGAATAATAATTTTGTTG		MIPS	100	2e-07		38	30	48	10		1.3	ns		4.9	UR		1.3	ns		-3	DR		3’UTR	Glyma18g02210.3
	GmDr_37	CATGAATGAATGTAGTATAATTTTGT		MIPS	100	2e-07		940	1446	615	1334		-1.5	DR		-2.2	DR		-1.5	DR		-1.1	ns		3’UTR	Glyma18g02210.4
	GmDr_5821	CATGGGATAGAATAATAATTTTGTTG		MIPS	100	2e-07		38	30	48	10		1.3	ns		4.9	UR		1.3	ns		-3	DR		3’UTR	Glyma18g02210.4
	GmDr_18680	CATGTATAATCGTAACTATCACTTGA		P5CS	100	2e-07		0	9	0	16		-8.6	DR		-16.3	DR		-	-		1.9	ns		3’UTR	Glyma01g24530.1
	GmDr_4918	CATGCTCGAGGTCCAGTAGGTGTTGA		P5CS	96	5e-05		19	40	26	34		-2.1	DR		-1.3	ns		1.4	ns		-1.2	ns		CDS	Glyma02g41850.1
	GmDr_57499	CATGAGTGGGTCCAAGTAAAAGAGGT		P5CS	100	2e-07		0	0	10	0		-	-		9.6	UR		9.6	UR		-	-		CDS	Glyma02g41850.1
	GmDr_42728	CATGAGTTAGAAAATGGTGGGTTCCG		P5CR	96	5e-05		0	0	12	3		-	-		3.7	ns		12	UR		3.3	ns		3’UTR	Glyma03g28480.1
	GmDr_43033	CATGATGGATTTGGAGAAGTGGGATG		TPP	100	2e-07		0	3	5	0		-3	ns		5	UR		5	UR		-3	ns		3’UTR	Glyma04g41640.1
	GmDr_108104	CATGCCTTTAAATTTTGGTTAAGGCA		TPP	100	2e-07		0	2	4	0		-2	ns		4	UR		4	UR		-2	ns		3’UTR	Glyma04g41640.1
	GmDr_20800	CATGAATTATATTATTTGGCTGTATA		P5CS	100	2e-07		0	9	0	10		-8.6	DR		-9.8	ns		-	-		1.1	ns		3’UTR	Glyma07g16510.1
	GmDr_4918	CATGCTCGAGGTCCAGTAGGTGTTGA		P5CS	100	2e-07		19	40	26	34		-2.1	DR		-1.3	ns		1.4	ns		-1.2	ns		CDS	Glyma14g07120.1
	GmDr_57499	CATGAGTGGGTCCAAGTAAAAGAGGT		P5CS	100	2e-07		0	0	10	0		-	-		9.6	UR		9.6	UR		-	-		CDS	Glyma14g07120.1
	GmDr_42728	CATGAGTTAGAAAATGGTGGGTTCCG		P5CR	100	2e-07		0	0	12	3		-	-		3.7	ns		12	UR		3.3	ns		CDS	Glyma19g31230.1
	GmDr_4445	CATGAATGCATCCGAGTCTATATGAG		P5CR	100	2e-07		19	54	29	23		-2.8	DR		1.3	ns		1.5	ns		-2.4	DR		3’UTR	Glyma19g31230.1
	GmDr_25843	CATGAATGAGCTTTGACAAATTCTTC		TPS	100	2e-07		0	4	0	13		-3.8	ns		-13	DR		-	-		3.4	UR		3’UTR	Glyma01g03870.1
	GmDr_1203	CATGAGGCACCAAATAGCTTGTACAG		TPS	100	2e-07		128	89	173	116		1.4	UR		1.5	UR		1.4	ns		1.3	ns		3’UTR	Glyma01g03870.1
	GmDr_48598	CATGAGGCACCAAATAGATTGTACAG		TPS	96	5e-05		0	0	12	0		-	-		12	UR		12	UR		-	-		3’UTR ^	Glyma01g03870.1
	GmDr_48598	CATGAGGCACCAAATAGATTGTACAG		TPS	96	5e-05		0	0	12	0		-	-		12	UR		12	UR		-	-		3’UTR ^	Glyma01g03870.1
	GmDr_57367	CATGAGGCCCCAAATAGCTTGTACAG		TPS	96	5e-05		4	0	14	0		4.3	ns		14.4	UR		3.4	ns		-	-		3’UTR ^	Glyma01g03870.1
	GmDr_20950	CATGATGCTGTGAAATGGTATGTGTA		TPS	100	2e-07		4	5	22	7		-1.1	ns		3.3	UR		5.1	UR		1.4	ns		3’UTR	Glyma02g09480.1
	GmDr_8341	CATGTTTGAGGTAATCACCAGTTCGA		TPS	100	2e-07		6	28	0	26		-4.3	DR		-26.1	DR		-6.4	ns		-1.1	ns		3’UTR	Glyma02g09480.1
	GmDr_62319	CATGGGATAAAGGCACAATTTTGATG		TPS	100	2e-07		6	0	0	0		6.4	UR		-	-		-6.4	ns		-	-		3’UTR	Glyma04g35190.1
	GmDr_3893	CATGGATGTCATTCAGAATCTCATAT		TPS	100	2e-07		66	10	182	26		6.9	UR		7	UR		2.8	UR		2.7	UR		3’UTR	Glyma06g19590.1
	GmDr_53228	CATGTATGTCATTCAGAATCTCATAT		TPS	96	5e-05		0	0	17	0		-	-		16.8	UR		16.8	UR		-	-		CDS	Glyma06g19590.1
	GmDr_61653	CATGGATGTCATTCAGAATATCATAT		TPS	96	5e-05		0	0	10	0		-	-		9.6	UR		9.6	UR		-	-		3’UTR	Glyma06g19590.1
	GmDr_169137	CATGGAGCAACTCCTGCAGCAATATC		TPS	100	2e-07		0	0	12	0		-	-		12	UR		12	UR		-	-		CDS	Glyma06g19590.1
	GmDr_198028	CATGTTTGAGAGCATATTAGCCAAAC		TPS	100	2e-07		0	0	10	0		-	-		9.6	UR		9.6	UR		-	-		CDS	Glyma06g19590.1
	GmDr_53228	CATGTATGTCATTCAGAATCTCATAT		TPS	96	5e-05		0	0	0	17		-	-		16.8	UR		16.8	UR		-	-		CDS	Glyma06g19590.1
	GmDr_61653	CATGGATGTCATTCAGAATATCATAT		TPS	96	5e-05		0	0	0	10		-	-		9.6	UR		9.6	UR		-	-		3’UTR	Glyma06g19590.1
	GmDr_9508	CATGTTAGAATCTTTGGCTGAAGAAT		TPS	96	5e-05		26	16	0	21		1.6	ns		-21.2	DR		-25.5	DR		1.3	ns		CDS	Glyma06g42820.1
	GmDr_80395	CATGGGGTACTGTATTTATTGTTTCA		TPS	100	8e-07		0	0	10	0		-	-		9.6	UR		9.6	UR		-	-		3’UTR	Glyma10g41680.1
	GmDr_9508	CATGTTAGAATCTTTGGCTGAAGAAT		TPS	96	5e-05		26	16	0	21		1.6	ns		-21.2	DR		-25.5	DR		1.3	ns		CDS	Glyma12g15500.1
	GmDr_9994	CATGTTCTTCATAACTTGCAGTAAAA		TPS	100	2e-07		43	9	34	5		5	UR		6.9	UR		-1.3	ns		-1.8	ns		3’UTR	Glyma17g07530.1
	GmDr_66719	CATGTTCTTAATAACTTGCAGTAAAA		TPS	96	5e-05		6	0	0	0		6.4	UR		-	-		-6.4	ns		-	-		3’UTR	Glyma17g07530.1
	GmDr_9994	CATGTTCTTCATAACTTGCAGTAAAA		TPS	100	2e-07		43	9	34	5		5	UR		6.9	UR		-1.3	ns		-1.8	ns		3’UTR	Glyma17g07530.2
	GmDr_66719	CATGTTCTTAATAACTTGCAGTAAAA		TPS	96	5e-05		6	0	0	0		6.4	UR		-	-		-6.4	ns		-	-		3’UTR	Glyma17g07530.2
	^ sister tags; 3’UTR: untranslated 3’ region; CDS: coding region; BADH: Betaine aldehyde dehydrogenase; P5CS:Delta(1)-pyrroline-5-carboxylate synthase; P5CR: Delta(1)-pyrroline-5-carboxylate reductase; MIPS: Myo-inositol 1-phosphate synthase; IMP: Myo-inositol monophosphatase; TPS: Trehalose-6-phosphate synthase; TPP: Trehalose-phosphatase family protein. Libraries consisted of soybean cultivar E…
