# Supplementary material for: Expression dynamics and genome distribution of osmoprotectants in soybean: identifying important components to face abiotic stress
Source: BMC Bioinformatics. 2013 Jan 14;14(Suppl 1):S7. doi: 10.1186/1471-2105-14-S1-S7 (PMC3548699; doi:10.1186/1471-2105-14-S1-S7)
Supplement: Additional file 3 — Table S3. Main soybean transcripts similar to known osmoprotectants-genes (I.) from Arabidopsis thaliana (used as seed sequences). II. tBLASTn results and sequence evaluation of soybean Osmoprotectants-genes. Information available include number of hits, best match of each gene class and features of hits: size range (maximal and minimal) in nucleotides (n), ORF (Open Reading Frame) size range in amino-acids (aa), e-value range based on SoyBase web resource, as well as number of matching HT-SuperSAGE tags. [file 1471-2105-14-S1-S7-S3.xlsx]

## Sheet: Plan1
Target Gene		I. Arabidopsis seed sequences				II. Hits in Soybean (range values)				III. HT-SuperSAGE
Class	Name	ID	Size (n)	ORF (aa)	No. hits	Best Hit ID	Size (nt)	Size (aa)	e-value	Number of tags
Proline	P5CS	AAB87129	2154	717	7	Glyma02g41850	2169-1842	722-613	0-4e–27	129
	P5CR	AAA61346	831	276	2	Glyma03g28480	1329-825	442-274	2e–33-8.6e–23	12
Trehalose	TPS1	NP_177979	2829	942	11	Glyma05g29650	2688-945	895-314	0-6e–04	1.476
	TPPB	NP_177932	1125	374	28	Glyma06g10990	2598-588	865-195	1e–157-1e–04	1.059
Glycine Betaine	BADH	Q9S795	1006	501	38	Glyma06g19820	2007-468	668-155	0-7e–04	5.816
	CMO	BAC21260	1289	422	2	Glyma17g06510	1257-741	418-246	1.4e–22-9e–04	39
Cysteine	OASTL	CAB10267	969	322	21	Glyma03g40490	1296-435	431-144	0-2.1e–06	1.422
	SAT	CAA84371	945	314	12	Glyma08g43940	2241-510	746-169	3e–135-6e–04	151
Myo-inositol	INPS1	AAA85390	1536	511	3	Glyma05g31450	1581-1533	526-510	0-3e–19	442
Total	-	-	-	-	124	-	-	-	-	10.546
(I) from Arabidopsis thaliana (used as seed sequences); (II) tBLASTn results and sequence evaluation of soybean Osmoprotectants-genes including number of hits, best match of each gene class and features of hits: size range (maximal and minimal) in nucleotides (n), ORF (Open Reading Frame) size range in amino-acids (aa), e-value range based on SoyBase web resource, as well as (III) number of match…
